# Supplementary material for: Transcriptome Analysis and SNP Identification Reveal That Heterologous Overexpression of Two Uncharacterized Genes Enhances the Tolerance of Magnaporthe oryzae to Manganese Toxicity
Source: Microbiol Spectr. 2022 May 31;10(3):e02605-21. doi: 10.1128/spectrum.02605-21 (PMC9241697; doi:10.1128/spectrum.02605-21)
Supplement: SUPPLEMENTAL FILE 2 — Supplemental material. Download spectrum.02605-21-s002.xls, XLS file, 0.5 MB [file spectrum.02605-21-s002.xls]

## Sheet: Table S1
Table S1. The transcriptome results about DEGs in YN2046 under Mn2+ treatment.
ID	YN2046t	YN2046c	log2FoldChange	pvalue	padj	gene_name	gene_chr	gene_start	gene_end	gene_strand	gene_length	gene_biotype	gene_description
2683104	11139.9	28.622	8.58364	1.8134e-120	1.48264e-116	MGG_07216	NC_017850.1	6818619	6819756	+	1048	protein_coding	versicolorin reductase
2679135	32955.6	145.647	7.81351	2.7292e-105	1.1157e-101	MGG_01393	NC_017850.1	3373153	3376687	-	3317	protein_coding	serine/threonine protein kinase
2682371	8583.3	59.5405	7.1529	3.08974e-93	8.42057e-90	MGG_02818	NC_017854.1	1402238	1404747	-	2187	protein_coding	isoamyl alcohol oxidase
2675222	4257.32	15.3346	8.07548	2.53891e-84	5.18953e-81	MGG_00311	NC_017852.1	3310828	3312350	-	1290	protein_coding	hypothetical protein
2682140	4166.6	217.092	4.25876	4.27865e-84	6.99645e-81	MGG_10514	NC_017844.1	4678764	4680726	-	1963	protein_coding	WSC domain-containing protein
5050768	4865.04	65.4453	6.19827	4.11609e-74	5.60886e-71	MGG_11608	NC_017852.1	3404247	3406595	-	2244	protein_coding	laccase-2
2682583	3398.13	281.399	3.59689	1.09112e-67	1.27443e-64	MGG_03030	NC_017854.1	585154	587099	+	1859	protein_coding	hypothetical protein
novel.3919	1155.95	65.4656	4.13686	4.74909e-67	4.773e-64	-	NC_017849.1	4454012	4459931	-	5488	-	PF00225:Kinesin motor domain
novel.10400	1171.62	23.5109	5.59798	5.25404e-67	4.773e-64	-	NC_017852.1	3413882	3414547	-	474	-	-
2676383	1177.05	4.00999	8.30633	7.57603e-66	6.19416e-63	MGG_10869	NC_017850.1	199111	200762	+	1539	protein_coding	hypothetical protein
novel.11819	4963.53	1.61323	11.6511	5.57608e-60	4.14455e-57	-	NC_017853.1	3480984	3483569	-	2586	-	-
2675559	3581.52	38.2771	6.51858	1.52847e-58	1.0414e-55	MGG_05106	NC_017849.1	4617176	4619296	-	2055	protein_coding	hypothetical protein
2683777	192.685	1759.24	-3.19148	2.15768e-58	1.35702e-55	MGG_07850	NC_017849.1	6020555	6021618	-	941	protein_coding	hypothetical protein
2683778	47.5554	1168.85	-4.61306	1.86284e-56	1.0879e-53	MGG_07851	NC_017849.1	6022755	6024731	+	1672	protein_coding	hypothetical protein
novel.4558	1140.13	2.97939	8.81734	1.0463e-49	5.70303e-47	-	NC_017849.1	6309345	6312175	-	2575	-	PF05199:GMC oxidoreductase|PF00732:GMC oxidoreductase
novel.5737	513.406	7.79472	6.06361	4.14104e-49	2.11607e-46	-	NC_017850.1	3376922	3387050	-	9174	-	-
novel.9294	776.219	8.20801	6.49064	1.07755e-46	5.1824e-44	-	NC_017852.1	114765	116962	-	1975	-	-
2681063	531.213	2.94003	7.4432	6.4845e-42	2.9454e-39	MGG_02205	NC_017844.1	936483	937782	-	1224	protein_coding	alcohol dehydrogenase
5049120	411.482	21.5918	4.23915	1.11793e-39	4.81065e-37	MGG_13256	NC_017849.1	1981662	1982649	+	988	protein_coding	hypothetical protein
2680367	96.1856	1432.94	-3.89772	4.12861e-39	1.68778e-36	MGG_09398	NC_017853.1	3413266	3415197	-	1932	protein_coding	hypothetical protein
2679130	455.724	40.7818	3.47261	2.28671e-38	8.90293e-36	MGG_01388	NC_017850.1	3360572	3361817	-	1246	protein_coding	hypothetical protein
5049539	2069.79	10336.2	-2.32028	3.70579e-37	1.37721e-34	MGG_11750	NC_017844.1	3926048	3927707	+	1660	protein_coding	hypothetical protein
novel.5428	1471.7	63.2864	4.52174	4.02061e-37	1.42924e-34	-	NC_017850.1	2462286	2464195	+	1627	-	-
2681672	48.4448	1082.5	-4.47868	5.76814e-36	1.96501e-33	MGG_10061	NC_017851.1	4767908	4772100	+	4193	protein_coding	catalase-1
2682006	13.9144	365.674	-4.70006	1.09859e-35	3.59282e-33	MGG_10394	NC_017853.1	929931	931640	-	1710	protein_coding	hypothetical protein
2674230	352.619	6.53135	5.72631	1.95103e-35	6.13525e-33	MGG_00402	NC_017852.1	2999012	3000197	-	1186	protein_coding	hypothetical protein
novel.3907	997.131	108.082	3.21526	2.21244e-35	6.69959e-33	-	NC_017849.1	4397062	4409231	+	11473	-	PF00156:Phosphoribosyl transferase domain|PF01565:FAD binding domain|PF04275:Phosphomevalonate kinase
2683851	1078.15	98.4212	3.44656	7.901e-34	2.30709e-31	MGG_07924	NC_017849.1	6263417	6265117	-	1701	protein_coding	hypothetical protein
novel.10618	968.994	145.831	2.73655	8.82722e-34	2.48867e-31	-	NC_017852.1	4105531	4208240	+	16664	-	-
2680615	405.783	4.13459	6.50609	2.24397e-33	6.11557e-31	MGG_09610	NC_017854.1	3235320	3236271	-	870	protein_coding	hypothetical protein
2678499	114.136	2514.8	-4.45834	6.26762e-33	1.65303e-30	MGG_08359	NC_017850.1	7719656	7721540	+	1778	protein_coding	flavonol synthase
2681722	134.429	1049.4	-2.95933	1.19182e-32	3.04511e-30	MGG_10111	NC_017851.1	4608810	4610362	+	1297	protein_coding	glucose and ribitol dehydrogenase
novel.6374	1288.49	105.483	3.59933	1.67386e-32	4.14711e-30	-	NC_017850.1	5289444	5290680	+	1115	-	-
5048681	627.822	1.3268	8.70032	2.21182e-32	5.31877e-30	MGG_14145	NC_017853.1	106938	108803	-	1866	protein_coding	hypothetical protein
2678987	434.757	13.7797	4.9194	2.37082e-32	5.53823e-30	MGG_08686	NC_017853.1	462096	464347	+	2166	protein_coding	hypothetical protein
2681356	5908.71	839.255	2.81425	2.98029e-31	6.76857e-29	MGG_02259	NC_017844.1	1173648	1177452	-	3691	protein_coding	hypothetical protein
2683545	57.1502	1139.04	-4.31735	4.51695e-30	9.98124e-28	MGG_07625	NC_017849.1	1249468	1250510	+	804	protein_coding	hypothetical protein
2679207	239.802	2.59243	6.45221	2.19575e-29	4.72434e-27	MGG_01830	NC_017850.1	5010609	5011683	-	996	protein_coding	hypothetical protein
2675070	227.837	18.0324	3.67162	3.93132e-28	8.24165e-26	MGG_00072	NC_017852.1	4219528	4221514	+	1800	protein_coding	isoamyl alcohol oxidase
2681026	33.7661	317.186	-3.21573	4.63621e-28	9.47641e-26	MGG_13617	NC_017851.1	4987391	4991655	-	4055	protein_coding	hypothetical protein
2681156	80.1794	620.079	-2.9399	1.55614e-27	3.10318e-25	MGG_01941	NC_017853.1	591408	593904	-	2222	protein_coding	FAD binding domain-containing protein
2681135	111.219	663.172	-2.57155	1.7898e-27	3.48415e-25	MGG_01920	NC_017853.1	644958	647512	-	2447	protein_coding	C2H2 type zinc finger domain-containing protein
12985445	246.44	12.1328	4.41646	2.8475e-27	5.41422e-25	MGG_15330	NC_017850.1	5227757	5228686	-	930	protein_coding	hypothetical protein
2683987	103.293	805.561	-2.96469	4.26259e-27	7.92066e-25	MGG_05988	NC_017849.1	2200214	2202160	+	1864	protein_coding	lipid phosphate phosphatase 2
2680832	67.8289	1448.55	-4.41759	5.69096e-27	1.03398e-24	MGG_09875	NC_017853.1	3822721	3824284	-	1467	protein_coding	CAS1 domain-containing protein 1
5051594	165.805	4.88867	5.01416	1.54091e-26	2.7388e-24	MGG_14603	NC_017844.1	587647	588497	-	851	protein_coding	hypothetical protein
2684963	180.976	4.19363	5.58183	3.00298e-26	5.22391e-24	MGG_06790	NC_017844.1	2754784	2756016	-	1059	protein_coding	hypothetical protein
2682107	832.858	75.1298	3.45544	7.31659e-26	1.24626e-23	MGG_10474	NC_017850.1	359967	361548	-	1497	protein_coding	hypothetical protein
2684190	36.7963	425.405	-3.51757	1.08085e-25	1.80348e-23	MGG_05785	NC_017849.1	3187329	3189736	-	2408	protein_coding	levanase
novel.7944	1220.2	87.9274	3.78329	2.24228e-25	3.66657e-23	-	NC_017851.1	1676347	1685959	+	9206	-	PF00067:Cytochrome P450
2676433	151.761	7.86806	4.2967	4.62408e-25	7.41303e-23	MGG_03503	NC_017851.1	1667203	1668358	-	1069	protein_coding	hypothetical protein
2680277	457.821	1938.41	-2.08045	5.06309e-25	7.96074e-23	MGG_09272	NC_017844.1	4041251	4045249	+	3167	protein_coding	beta-glucosidase 1
5050646	695.786	26.9721	4.6528	6.52784e-25	1.00701e-22	MGG_11487	NC_017852.1	1481672	1482869	+	1198	protein_coding	hypothetical protein
2674437	170.072	3.63295	5.63713	6.73621e-25	1.01991e-22	MGG_00868	NC_017852.1	1320603	1323423	+	2598	protein_coding	global transactivator
12985864	11545.2	810.611	3.83066	1.19167e-24	1.77148e-22	MGG_15048	NC_017854.1	2674519	2675592	+	1074	protein_coding	NAD-dependent deacetylase sirtuin-5
novel.924	588.617	98.826	2.57831	1.78383e-24	2.6044e-22	-	NC_017844.1	2890748	2897753	-	6123	-	PF05057:Putative serine esterase (DUF676)
2681140	22970.1	3193.9	2.84594	2.01631e-24	2.89217e-22	MGG_01925	NC_017853.1	632907	636815	+	3731	protein_coding	bifunctional P-450:NADPH-P450 reductase
2681188	2973.52	457.457	2.70313	2.35753e-24	3.3233e-22	MGG_02097	NC_017844.1	557648	560290	+	2643	protein_coding	hypothetical protein
2677137	2453.43	97.2103	4.64673	3.55313e-24	4.9238e-22	MGG_03807	NC_017853.1	2986065	2987705	+	1641	protein_coding	hypothetical protein
novel.1642	706.467	5986.44	-3.0838	4.87093e-24	6.63745e-22	-	NC_017844.1	5113709	5117364	+	3656	-	-
novel.9687	178.15	5.24391	5.22161	5.48875e-24	7.35673e-22	-	NC_017852.1	1317080	1320588	-	3437	-	-
5051159	1578.89	295.39	2.41447	1.83281e-23	2.41694e-21	MGG_11188	NC_017850.1	3945370	3949475	+	4106	protein_coding	hypothetical protein
2676204	8579.77	458.83	4.22251	2.44934e-23	3.1787e-21	MGG_05501	NC_017844.1	5447689	5450158	+	2271	protein_coding	hypothetical protein
2679151	929.371	4224.63	-2.18479	3.468e-23	4.43036e-21	MGG_01373	NC_017850.1	3296455	3299001	-	2475	protein_coding	arabinose-proton symporter
2681498	2410.12	372.729	2.69079	4.73038e-23	5.9501e-21	MGG_02401	NC_017844.1	1722830	1724779	-	1950	protein_coding	hypothetical protein
5048915	2488.63	32.9221	6.24716	4.9201e-23	6.09496e-21	MGG_10912	NC_017849.1	3658568	3666741	+	8104	protein_coding	mycocerosic acid synthase
2675932	11.5977	270.364	-4.55113	7.79105e-23	9.42712e-21	MGG_05590	NC_017844.1	5757154	5758501	-	1348	protein_coding	zeaxanthin epoxidase
2681716	3.35081	178.39	-5.69759	7.84056e-23	9.42712e-21	MGG_10105	NC_017851.1	4627661	4628838	+	999	protein_coding	hypothetical protein
2681429	187.966	1.51044	6.94168	1.33664e-22	1.58382e-20	MGG_02332	NC_017844.1	1434444	1435253	+	810	protein_coding	hypothetical protein
2675940	764.797	2789.91	-1.8665	1.76139e-22	2.0573e-20	MGG_05447	NC_017844.1	5249047	5249977	-	847	protein_coding	glutaredoxin-C2
2677208	71.3054	572.503	-3.01622	2.21314e-22	2.54854e-20	MGG_04225	NC_017853.1	1495366	1498010	-	2117	protein_coding	MFS quinate transporter
2684188	590.971	33.0236	4.13059	2.91263e-22	3.30746e-20	MGG_05787	NC_017849.1	3091451	3092998	+	1548	protein_coding	hypothetical protein
2682834	257.339	6103.76	-4.56673	5.61605e-22	6.28998e-20	MGG_02531	NC_017854.1	2485122	2489008	-	3518	protein_coding	minor extracellular protease vpr
2676933	20.5983	281.209	-3.74032	9.58051e-22	1.05852e-19	MGG_03299	NC_017851.1	2346420	2348778	+	2130	protein_coding	phosphate:H+ symporter
2678697	42.2734	449.815	-3.39248	1.42273e-21	1.55097e-19	MGG_08436	NC_017851.1	190985	194472	+	3271	protein_coding	minor extracellular protease vpr
novel.3143	309.192	19.5179	3.97094	2.49032e-21	2.67906e-19	-	NC_017849.1	2104164	2111720	-	7293	-	PF03950:tRNA synthetases class I (E and Q), anti-codon binding domain|PF00749:tRNA synthetases class I (E and Q), catalytic domain
2674873	219.813	20.605	3.38139	6.92334e-21	7.35133e-19	MGG_00563	NC_017852.1	2477202	2478363	+	1050	protein_coding	hypothetical protein
2677417	305.355	44.3683	2.76478	1.05562e-20	1.10651e-18	MGG_03755	NC_017853.1	3167804	3169672	-	1772	protein_coding	hypothetical protein
2678652	352.778	0.734404	8.61332	1.15117e-20	1.19139e-18	MGG_08349	NC_017850.1	7746842	7748098	+	1257	protein_coding	dehydrogenase/reductase SDR family member 13
2678937	185.714	9.58153	4.19514	1.79084e-20	1.83024e-18	MGG_14126	NC_017853.1	250774	251622	-	741	protein_coding	hypothetical protein
12985783	138.784	3.6328	5.08199	2.77047e-20	2.79647e-18	MGG_18023	NC_017854.1	2311725	2312066	+	342	protein_coding	hypothetical protein
2675985	3975.83	1250.62	1.66898	3.54285e-20	3.53248e-18	MGG_05421	NC_017844.1	5168593	5169866	-	1146	protein_coding	hypothetical protein
novel.442	280.521	0.837196	8.26305	8.18056e-20	8.05834e-18	-	NC_017844.1	1427875	1430689	-	2682	-	-
5049984	1768.23	148.356	3.5687	9.59871e-20	9.34274e-18	MGG_12247	NW_003803331.1	1	663	-	663	protein_coding	hypothetical protein
5051432	139.207	7.48111	4.16194	1.18323e-19	1.13813e-17	MGG_13019	NC_017844.1	4908384	4909377	+	801	protein_coding	hypothetical protein
5050856	818.278	3092.32	-1.91823	1.62104e-19	1.54112e-17	MGG_11697	NC_017852.1	4426467	4428237	-	1771	protein_coding	carbamoylphosphate synthase large subunit
2677995	3234.8	543.791	2.57023	2.41046e-19	2.26528e-17	MGG_04609	NC_017844.1	7099385	7102305	+	2921	protein_coding	hypothetical protein
12986826	4.1846	200.991	-5.45393	2.77456e-19	2.57782e-17	MGG_15344	NC_017851.1	95758	101034	-	5163	protein_coding	hypothetical protein
novel.6083	208.584	25.2958	3.04934	4.4887e-19	4.12356e-17	-	NC_017850.1	4427847	4434712	-	6267	-	PF00005:ABC transporter|PF00664:ABC transporter transmembrane region
2683331	763.295	95.6751	2.99179	4.99697e-19	4.53947e-17	MGG_07411	NC_017849.1	526918	528046	-	951	protein_coding	hypothetical protein
2674365	759.796	3664.35	-2.2706	1.24091e-18	1.11491e-16	MGG_00289	NC_017852.1	3396743	3399392	-	2307	protein_coding	amino-acid permease inda1
2680583	1822.75	72.8627	4.63185	1.28519e-18	1.14214e-16	MGG_09647	NC_017854.1	3084084	3085774	-	1691	protein_coding	acyl-CoA synthetase
2682054	710.827	198.831	1.83826	1.43001e-18	1.25718e-16	MGG_10487	NC_017850.1	403396	405208	+	1741	protein_coding	hypothetical protein
novel.12459	141.829	14.0541	3.31458	1.55803e-18	1.35516e-16	-	NC_017854.1	1225388	1227794	+	2152	-	-
2677856	299.361	8.24481	5.08254	1.77129e-18	1.52443e-16	MGG_04632	NC_017844.1	7042772	7044166	-	1395	protein_coding	hypothetical protein
2674902	44.8505	608.327	-3.7617	1.93945e-18	1.65176e-16	MGG_00993	NC_017852.1	888112	890352	-	2154	protein_coding	vacuolar iron transporter Ccc1
5051667	250.011	41.9861	2.55852	2.04703e-18	1.72542e-16	MGG_13517	NC_017851.1	1342608	1346517	+	3819	protein_coding	hypothetical protein
2676127	322.355	1477.87	-2.1942	3.77325e-18	3.14797e-16	MGG_05600	NC_017844.1	5806807	5809596	-	2544	protein_coding	quinate permease
2684002	3876.75	124.606	4.95239	3.85204e-18	3.18124e-16	MGG_13240	NC_017849.1	2158698	2159271	-	468	protein_coding	hypothetical protein
2682565	1830.29	194.462	3.24128	4.30634e-18	3.52086e-16	MGG_03012	NC_017854.1	653260	656039	-	2780	protein_coding	hypothetical protein
novel.4233	171.253	19.5601	3.13098	6.75677e-18	5.46964e-16	-	NC_017849.1	5412391	5417120	-	4647	-	-
2681249	654.828	57.8707	3.4865	8.78408e-18	7.04104e-16	MGG_13713	NC_017844.1	647003	647851	+	849	protein_coding	hypothetical protein
novel.12433	168.01	20.4532	3.01467	9.22384e-18	7.32176e-16	-	NC_017854.1	1133199	1137023	+	3608	-	-
2678777	4824.82	122.021	5.30129	1.70266e-17	1.33856e-15	MGG_08486	NC_017851.1	394413	396687	-	1997	protein_coding	beta-lactamase
2679932	133.791	1.082	6.78579	2.10761e-17	1.64113e-15	MGG_08947	NC_017850.1	2246494	2248221	-	1626	protein_coding	cytochrome P450
novel.7444	225.985	0	10.3455	2.21328e-17	1.70715e-15	-	NC_017851.1	250361	254562	+	3683	-	PF00733:Asparagine synthase|PF13537:Glutamine amidotransferase domain
novel.877	2933.26	217.769	3.74689	2.30688e-17	1.76272e-15	-	NC_017844.1	2696643	2707415	+	10574	-	PF00271:Helicase conserved C-terminal domain|PF00176:SNF2 family N-terminal domain|PF13892:DNA-binding domain
2678765	10.6886	157.224	-3.87989	2.72381e-17	2.06202e-15	MGG_08498	NC_017851.1	428031	429788	-	1536	protein_coding	hypothetical protein
12985173	253.619	0	10.5157	2.94499e-17	2.20901e-15	MGG_15381	NC_017853.1	112270	112911	+	642	protein_coding	hypothetical protein
2681831	307.628	45.112	2.75697	2.98328e-17	2.21739e-15	MGG_10236	NW_003803357.1	162775	167342	-	4473	protein_coding	hypothetical protein
2682438	125.997	7.06031	4.20046	3.23522e-17	2.38299e-15	MGG_02885	NC_017854.1	1145693	1146842	-	1053	protein_coding	hypothetical protein
2677177	3670.11	58.5676	5.96006	3.33629e-17	2.43549e-15	MGG_04258	NC_017853.1	1395129	1396169	+	920	protein_coding	hypothetical protein
5051063	1420.71	62.0884	4.50166	3.66723e-17	2.65338e-15	MGG_12469	NC_017850.1	7890708	7891469	+	762	protein_coding	hypothetical protein
2678549	105.442	2.44816	5.5901	4.28578e-17	3.07373e-15	MGG_08395	NC_017850.1	7578695	7580406	-	1712	protein_coding	hypothetical protein
12985865	1669.71	193.684	3.10267	4.88408e-17	3.47237e-15	MGG_15049	NC_017854.1	2676086	2678099	+	1938	protein_coding	hypothetical protein
2678439	8179.04	1488.01	2.45815	7.13181e-17	5.02669e-15	MGG_08072	NC_017850.1	5595369	5600621	-	5253	protein_coding	cholesterol oxidase
novel.11544	1260.44	373.605	1.75433	7.31366e-17	5.11081e-15	-	NC_017853.1	2599353	2610765	-	11275	-	-
novel.10772	199.139	33.8221	2.56211	7.46594e-17	5.17301e-15	-	NC_017853.1	160822	166584	-	4946	-	-
2675080	5327.51	1382.73	1.94599	7.54023e-17	5.18058e-15	MGG_11554	NC_017852.1	2421643	2424767	+	3019	protein_coding	seed imbibition protein
novel.11822	141.423	15.1831	3.27342	7.63365e-17	5.20106e-15	-	NC_017853.1	3488778	3493100	-	4323	-	-
2684752	547.936	89.6787	2.60018	8.69319e-17	5.87401e-15	MGG_06597	NC_017851.1	3142794	3145258	+	2406	protein_coding	hypothetical protein
novel.281	426.102	20.9378	4.30461	9.05625e-17	6.06917e-15	-	NC_017844.1	866104	867045	+	878	-	-
2678378	890.127	23.3952	5.22225	9.54237e-17	6.34296e-15	MGG_07993	NC_017850.1	5356435	5357144	+	619	protein_coding	hypothetical protein
2675560	87.1227	2.82747	4.96976	1.0134e-16	6.68187e-15	MGG_05105	NC_017849.1	4615793	4617152	+	954	protein_coding	hypothetical protein
2682646	271.644	57.8348	2.22242	1.12005e-16	7.326e-15	MGG_03093	NC_017854.1	328465	329914	-	1450	protein_coding	hypothetical protein
12985659	15.8875	285.761	-4.15588	1.33363e-16	8.65379e-15	MGG_15993	NC_017844.1	207581	207869	+	183	protein_coding	hypothetical protein
2684113	237.619	14.6074	4.04656	1.47779e-16	9.51368e-15	MGG_05862	NC_017849.1	1765159	1766316	-	1158	protein_coding	tyrosinase
2675402	1672.97	521.999	1.67886	1.71741e-16	1.097e-14	MGG_04956	NC_017849.1	4062962	4065356	+	2103	protein_coding	hypothetical protein
2682408	129.703	465.959	-1.84741	2.42242e-16	1.53532e-14	MGG_02855	NC_017854.1	1261143	1263251	-	1965	protein_coding	vacuolar membrane PQ loop repeat protein
2683340	1.24466	131.495	-6.5811	2.62781e-16	1.65269e-14	MGG_07420	NC_017849.1	565410	567646	+	2054	protein_coding	hypothetical protein
2684050	704.201	83.3887	3.06787	2.81045e-16	1.75406e-14	MGG_05925	NC_017849.1	1987451	1989110	-	1660	protein_coding	hypothetical protein
novel.979	249.103	0.856877	8.64822	3.31424e-16	2.05282e-14	-	NC_017844.1	3069844	3073003	+	3111	-	-
5048739	647.97	51.1385	3.64954	4.4198e-16	2.71702e-14	MGG_14601	NC_017844.1	645380	646693	+	1314	protein_coding	hypothetical protein
2683881	204.675	32.7621	2.65076	4.62763e-16	2.82355e-14	MGG_07954	NC_017849.1	6370844	6371860	+	1017	protein_coding	epoxide hydrolase 2
2683860	221.197	2164.25	-3.28941	4.93307e-16	2.98761e-14	MGG_07933	NC_017849.1	6287551	6290353	-	2803	protein_coding	dihydrodipicolinate synthase
novel.1157	235.191	42.5642	2.4664	5.1606e-16	3.10243e-14	-	NC_017844.1	3614297	3723402	-	14669	-	PF01916:Deoxyhypusine synthase
2677598	159.967	18.4335	3.087	5.78054e-16	3.44976e-14	MGG_04098	NC_017853.1	1968199	1969437	+	1239	protein_coding	hypothetical protein
2677028	335.928	56.2629	2.56097	7.19486e-16	4.26269e-14	MGG_03176	NC_017851.1	2801032	2802483	+	1272	protein_coding	hypothetical protein
novel.11739	93.8366	1.85803	5.66962	9.03247e-16	5.31291e-14	-	NC_017853.1	3205508	3207553	+	2046	-	PF14765:Polyketide synthase dehydratase
2679253	53.6257	660.72	-3.6218	9.42034e-16	5.50148e-14	MGG_01863	NC_017850.1	5143688	5145673	+	1986	protein_coding	aminopeptidase Y
novel.304	105.282	1.22401	6.14462	1.05168e-15	6.09824e-14	-	NC_017844.1	940140	941857	+	1573	-	-
2677568	196.218	763.69	-1.96101	2.12421e-15	1.22306e-13	MGG_12184	NC_017853.1	1475522	1480131	-	4610	protein_coding	hypothetical protein
2682985	654.254	94.6864	2.77919	3.06617e-15	1.75307e-13	MGG_07100	NC_017850.1	6362813	6364254	-	1345	protein_coding	hypothetical protein
2681155	3.39846	82.8768	-4.58568	4.93836e-15	2.80389e-13	MGG_01940	NC_017853.1	595539	597300	+	1434	protein_coding	hypothetical protein
novel.7503	143.837	11.5521	3.56758	6.25077e-15	3.52457e-13	-	NC_017851.1	419263	420721	+	1459	-	-
5049567	3103.89	519.781	2.58054	6.62833e-15	3.71186e-13	MGG_11779	NC_017844.1	3516902	3524086	+	6912	protein_coding	hypothetical protein
2680674	402.657	88.09	2.18276	6.99148e-15	3.8886e-13	MGG_09720	NC_017851.1	5391000	5393061	+	1990	protein_coding	hypothetical protein
2676510	6021.64	1770.11	1.7669	9.05208e-15	5.00066e-13	MGG_03634	NC_017851.1	1182867	1185600	+	2734	protein_coding	hypothetical protein
2681136	8.82269	230.018	-4.67643	1.12289e-14	6.16155e-13	MGG_01921	NC_017853.1	643446	644864	+	1419	protein_coding	hypothetical protein
2677917	79.945	3.57164	4.37284	1.49943e-14	8.17288e-13	MGG_04554	NC_017844.1	7225570	7227732	-	2070	protein_coding	hypothetical protein
5050041	1660.9	101.284	4.04646	1.58967e-14	8.60737e-13	MGG_13619	NC_017851.1	5023087	5024539	+	1453	protein_coding	hypothetical protein
novel.10245	63.3548	352.11	-2.46189	1.68424e-14	9.05946e-13	-	NC_017852.1	2976979	2979346	+	2240	-	PF01266:FAD dependent oxidoreductase
5049472	178.045	0.592395	8.18204	1.99819e-14	1.06779e-12	MGG_13711	NC_017844.1	616930	618141	-	1212	protein_coding	hypothetical protein
2680843	233.004	0.428439	9.43157	2.48989e-14	1.32191e-12	MGG_09844	NC_017853.1	3926674	3927237	+	564	protein_coding	hypothetical protein
novel.891	146.726	24.1036	2.60734	2.807e-14	1.48064e-12	-	NC_017844.1	2744056	2753612	+	9365	-	PF06985:Heterokaryon incompatibility protein (HET)
novel.3375	1217.22	249.098	2.28441	3.16579e-14	1.6592e-12	-	NC_017849.1	2773571	2782239	+	7944	-	PF00098:Zinc knuckle
novel.10114	3383.14	1036.03	1.70827	3.43091e-14	1.78669e-12	-	NC_017852.1	2597727	2604716	-	6082	-	-
2680984	1503.26	515.905	1.54136	6.14319e-14	3.17891e-12	MGG_10027	NC_017851.1	4887900	4891685	+	3672	protein_coding	calcium-transporting ATPase 1
2676920	620.414	5502.11	-3.14882	7.35758e-14	3.78337e-12	MGG_03123	NC_017851.1	2991617	2995362	-	3483	protein_coding	MATE efflux family protein subfamily
2681079	18.5326	129.085	-2.8227	9.53309e-14	4.87141e-12	MGG_02168	NC_017844.1	781902	783499	+	1212	protein_coding	hypothetical protein
2676948	5689.02	2234.06	1.34842	9.99972e-14	5.07812e-12	MGG_03401	NC_017851.1	2005930	2015207	-	9278	protein_coding	hypothetical protein
2681236	2888.9	231.826	3.63503	1.03922e-13	5.24485e-12	MGG_02081	NC_017844.1	506857	508760	+	1904	protein_coding	hypothetical protein
novel.9737	356.549	98.9727	1.85259	1.31826e-13	6.58347e-12	-	NC_017852.1	1475569	1734521	+	12532	-	-
2677029	90.8822	7.70637	3.55663	1.32056e-13	6.58347e-12	MGG_03177	NC_017851.1	2799447	2800723	+	1197	protein_coding	hypothetical protein
2680242	4.47536	74.1643	-4.03845	1.35468e-13	6.71266e-12	MGG_09198	NC_017844.1	3709391	3712036	+	2339	protein_coding	ent-kaurene oxidase
12986185	72.6946	2.37708	4.9075	1.44978e-13	7.14062e-12	MGG_15408	NC_017850.1	202627	205027	+	2227	protein_coding	hypothetical protein
2680708	844.309	262.888	1.67999	1.6463e-13	8.05996e-12	MGG_09709	NC_017851.1	5422026	5423872	-	1756	protein_coding	endoglucanase II
2675244	42.6294	250.21	-2.54593	1.89393e-13	9.21714e-12	MGG_00669	NC_017852.1	2078546	2081022	+	2356	protein_coding	hypothetical protein
2680022	83.1229	372.896	-2.16821	2.41817e-13	1.16988e-11	MGG_09071	NC_017849.1	44828	47054	+	1903	protein_coding	aminobenzoyl-glutamate utilization protein B
2683596	161.637	15.57	3.43908	2.43381e-13	1.17052e-11	MGG_07676	NC_017849.1	1484974	1485867	+	894	protein_coding	hypothetical protein
2676030	245.363	36.8852	2.74197	2.61887e-13	1.25216e-11	MGG_05633	NC_017844.1	5915923	5917699	-	1777	protein_coding	hypothetical protein
novel.10655	65.2245	5.20455	3.64526	2.7185e-13	1.29224e-11	-	NC_017852.1	4217077	4219520	-	2319	-	-
5049409	33.5784	350.91	-3.38725	2.84502e-13	1.34456e-11	MGG_13912	NC_017849.1	6257139	6259161	+	1724	protein_coding	hypothetical protein
2676451	480.93	1712.46	-1.83292	3.21785e-13	1.51202e-11	MGG_03439	NC_017851.1	1863702	1865100	-	1330	protein_coding	acid phosphatase
2674214	890.127	170.132	2.39308	4.01555e-13	1.87606e-11	MGG_00743	NC_017852.1	1795218	1797154	+	1937	protein_coding	twin-arginine translocation pathway signal
2676479	7476.89	2127.74	1.81378	4.16741e-13	1.93595e-11	MGG_03347	NC_017851.1	2191141	2192677	+	1537	protein_coding	hypothetical protein
2680863	168.756	36.6568	2.18268	5.07392e-13	2.33687e-11	MGG_09802	NC_017853.1	4065790	4068458	-	2669	protein_coding	hypothetical protein
2680073	96.7368	12.7567	2.91821	5.08761e-13	2.33687e-11	MGG_09146	NC_017849.1	294127	295792	+	1484	protein_coding	RTA1 domain-containing protein
2679766	77022.6	28662.5	1.42614	5.34475e-13	2.44127e-11	MGG_01210	NC_017850.1	2675580	2677265	+	1609	protein_coding	mitochondrial hypoxia responsive domain-containing protein
2675875	85.2562	0	8.94469	6.18379e-13	2.80882e-11	MGG_05468	NC_017844.1	5321307	5323141	-	1761	protein_coding	hypothetical protein
2681562	438.8	1359.94	-1.63343	6.30885e-13	2.84979e-11	MGG_02465	NC_017844.1	1968260	1970833	+	2209	protein_coding	Delta(24(24(1)))-sterol reductase
2684514	1397.43	225.194	2.63647	8.26581e-13	3.71326e-11	MGG_06359	NC_017851.1	4035172	4036205	+	953	protein_coding	hypothetical protein
12986750	107.902	17.7996	2.58656	8.51949e-13	3.79109e-11	MGG_15933	NC_017850.1	7691402	7694452	+	2066	protein_coding	hypothetical protein
2679057	208.335	1717.16	-3.04288	8.56126e-13	3.79109e-11	MGG_08748	NC_017853.1	267279	270688	+	3058	protein_coding	hypothetical protein
novel.10399	63.3586	1.67439	5.12335	8.57817e-13	3.79109e-11	-	NC_017852.1	3413363	3415064	+	1468	-	-
12985929	91.0833	0	9.03554	9.45956e-13	4.15814e-11	MGG_18050	NC_017854.1	2810372	2810794	-	339	protein_coding	hypothetical protein
2683546	2036.41	7079.35	-1.7975	9.94238e-13	4.347e-11	MGG_07626	NC_017849.1	1250754	1253159	+	2124	protein_coding	cytochrome P450 monooxygenase
2678996	1124.12	110.578	3.34196	1.05375e-12	4.58268e-11	MGG_08774	NC_017853.1	157270	160227	-	2648	protein_coding	chitin deacetylase
2682149	143.746	17.6331	2.97902	1.10644e-12	4.78636e-11	MGG_10548	NC_017844.1	4815947	4817222	+	1276	protein_coding	hypothetical protein
2681235	77.745	1.16284	5.99571	1.53359e-12	6.5993e-11	MGG_02080	NC_017844.1	504866	506314	+	1071	protein_coding	hypothetical protein
2678782	170.076	21.0095	3.0464	1.54358e-12	6.6075e-11	MGG_08480	NC_017851.1	372414	373289	+	876	protein_coding	alpha/beta hydrolase
novel.2574	111.099	0.67324	7.49781	2.04726e-12	8.71792e-11	-	NC_017849.1	197213	199972	+	2690	-	-
2681137	59.2426	612.198	-3.36607	2.81981e-12	1.19455e-10	MGG_01922	NC_017853.1	641283	642742	+	1387	protein_coding	polysaccharide deacetylase
5048763	430.717	2119.48	-2.29891	2.86053e-12	1.20555e-10	MGG_14371	NC_017853.1	3219002	3219664	+	663	protein_coding	hypothetical protein
5050798	314.182	96.1101	1.70319	2.88292e-12	1.20876e-10	MGG_11634	NC_017852.1	3654989	3658408	+	3420	protein_coding	ankyrin repeat and SOCS box protein 16
novel.8110	243.798	13.3881	4.12741	3.03967e-12	1.26798e-10	-	NC_017851.1	2126758	2130210	+	3373	-	PF14273:Domain of unknown function (DUF4360)
12986482	122.703	11.4888	3.43271	3.54776e-12	1.47241e-10	MGG_15362	NC_017851.1	495175	495910	+	736	protein_coding	hypothetical protein
2680675	706.874	154.029	2.19084	3.7794e-12	1.56063e-10	MGG_09721	NC_017851.1	5388015	5391246	-	2469	protein_coding	mannosyl-oligosaccharide glucosidase
2680222	39.5915	334.776	-3.07353	3.96904e-12	1.6307e-10	MGG_09307	NC_017844.1	4170671	4173367	+	2126	protein_coding	hexose transporter
2679725	837.854	202.141	2.05596	4.52634e-12	1.85037e-10	MGG_01352	NC_017850.1	3216654	3220089	-	3436	protein_coding	hypothetical protein
5048698	149.902	18.9548	2.94821	4.70097e-12	1.9122e-10	MGG_14206	NC_017854.1	197041	198734	+	1694	protein_coding	hypothetical protein
2674882	2702.18	35207.9	-3.70373	5.03584e-12	2.03827e-10	MGG_00409	NC_017852.1	2979450	2980351	+	734	protein_coding	hypothetical protein
novel.7977	63.702	1.21424	5.70155	5.28664e-12	2.12924e-10	-	NC_017851.1	1761096	1763635	+	2540	-	PF01476:LysM domain
2679005	144.922	34.9509	2.05013	5.56603e-12	2.22629e-10	MGG_08783	NC_017853.1	133324	135938	-	2527	protein_coding	hypothetical protein
2677181	16.4741	138.176	-3.09168	5.58206e-12	2.22629e-10	MGG_03831	NC_017853.1	2899402	2901376	-	1975	protein_coding	hypothetical protein
12984493	574.743	4281.94	-2.8974	6.67006e-12	2.63739e-10	MGG_14886	NC_017851.1	2002095	2004566	-	2185	protein_coding	sphingolipid C9-methyltransferase
novel.7914	285.643	94.2009	1.59909	6.67735e-12	2.63739e-10	-	NC_017851.1	1570038	1584928	+	14540	-	PF00439:Bromodomain|PF01426:BAH domain
2674189	62.4962	5.22423	3.64955	7.39746e-12	2.90777e-10	MGG_00826	NC_017852.1	1485588	1487125	-	1087	protein_coding	hypothetical protein
novel.1812	76.7052	7.72591	3.2502	7.53379e-12	2.94719e-10	-	NC_017844.1	5672135	5674647	+	2513	-	-
novel.13000	113.875	0.244801	8.39666	8.07768e-12	3.14491e-10	-	NC_017854.1	2809703	2810375	+	673	-	-
novel.12827	429.522	70.8384	2.58427	8.91051e-12	3.45272e-10	-	NC_017854.1	2258329	2263438	-	4870	-	PF03060:Nitronate monooxygenase
novel.179	146.788	32.0424	2.1765	9.89287e-12	3.81529e-10	-	NC_017844.1	508618	512520	-	3903	-	-
2676861	47.035	218.482	-2.22732	9.99567e-12	3.83683e-10	MGG_03245	NC_017851.1	2560057	2561976	-	1835	protein_coding	aldose 1-epimerase
12987146	325.861	88.2273	1.88464	1.16143e-11	4.43731e-10	MGG_14943	NC_017853.1	2934214	2947229	+	11919	protein_coding	lovastatin nonaketide synthase
12986476	222.747	695.836	-1.63981	1.24717e-11	4.74272e-10	MGG_15354	NC_017851.1	441620	443059	-	1440	protein_coding	hypothetical protein
novel.12447	371.886	100.858	1.89025	1.35895e-11	5.14387e-10	-	NC_017854.1	1181357	1187516	+	5779	-	PF07732:Multicopper oxidase|PF00394:Multicopper oxidase|PF07731:Multicopper oxidase
2681476	7.45592	105.644	-3.87665	1.37044e-11	5.16346e-10	MGG_02379	NC_017844.1	1616611	1617336	-	726	protein_coding	hypothetical protein
2684964	60.8265	2.56299	4.48086	1.48574e-11	5.57221e-10	MGG_06791	NC_017844.1	2760000	2761814	-	1815	protein_coding	hypothetical protein
12986340	1703.03	246.472	2.78454	1.52034e-11	5.67593e-10	MGG_16408	NC_017844.1	5674230	5676091	-	1797	protein_coding	hypothetical protein
2677079	437.939	1555.23	-1.82837	1.89632e-11	7.0474e-10	MGG_10931	NW_003803359.1	6888	7975	+	1021	protein_coding	hypothetical protein
2683884	11.831	101.439	-3.1384	2.66692e-11	9.86641e-10	MGG_07957	NC_017849.1	6382172	6384194	-	1960	protein_coding	uridine permease
12985374	55.7827	2.07112	4.89426	2.70854e-11	9.97522e-10	MGG_16339	NC_017844.1	4957967	4958373	-	407	protein_coding	hypothetical protein
2678402	39.7613	261.256	-2.69687	2.75318e-11	1.00942e-09	MGG_08120	NC_017850.1	5762628	5764985	+	1989	protein_coding	integral membrane protein
2678457	1578.26	6430.8	-2.0265	2.85409e-11	1.04174e-09	MGG_08026	NC_017850.1	5460547	5461584	-	965	protein_coding	hypothetical protein
12985885	38.7626	193.959	-2.31903	3.15878e-11	1.14783e-09	MGG_16926	NC_017849.1	5726407	5727996	-	1448	protein_coding	hypothetical protein
novel.9479	514.762	77.5822	2.71628	3.38927e-11	1.22614e-09	-	NC_017852.1	683205	688724	-	5338	-	-
novel.2483	73.6085	254.187	-1.78865	3.76479e-11	1.35599e-09	-	NC_017844.1	7779146	7782600	+	3448	-	-
novel.5689	282.677	89.0969	1.66839	3.95054e-11	1.41665e-09	-	NC_017850.1	3250049	3255218	-	4921	-	-
2684119	153.203	31.3517	2.26178	4.73337e-11	1.68996e-09	MGG_05856	NC_017849.1	1735695	1740807	-	4920	protein_coding	ankyrin repeat and SOCS box protein 7
12985146	69.7842	294.902	-2.07728	5.63401e-11	2.00277e-09	MGG_15131	NC_017849.1	4732648	4734067	+	1347	protein_coding	peptidase M20 domain containing 2
2683899	510.405	180.204	1.50578	5.69097e-11	2.01426e-09	MGG_07972	NC_017849.1	6428474	6429733	-	1260	protein_coding	hypothetical protein
2683134	151.629	16.6421	3.21304	6.52858e-11	2.30076e-09	MGG_07246	NC_017850.1	6939119	6939917	+	600	protein_coding	hypothetical protein
novel.8452	179.118	44.2285	1.9987	6.69413e-11	2.34898e-09	-	NC_017851.1	3145280	3152157	-	6546	-	PF05199:GMC oxidoreductase|PF00732:GMC oxidoreductase
novel.2405	54.932	2.66351	4.45234	6.979e-11	2.43847e-09	-	NC_017844.1	7547859	7550958	+	2999	-	PF01593:Flavin containing amine oxidoreductase
2679000	245.61	45.1706	2.42022	9.44117e-11	3.28472e-09	MGG_08778	NC_017853.1	143704	145125	-	1336	protein_coding	aromatic ring-opening dioxygenase
2676071	1207.74	223.996	2.42543	1.07874e-10	3.73718e-09	MGG_05767	NC_017844.1	6448958	6450740	-	1783	protein_coding	hypothetical protein
12984896	2904.3	854.561	1.76653	1.18445e-10	4.08611e-09	MGG_15025	NC_017854.1	1952669	1954734	-	1948	protein_coding	hypothetical protein
2676536	5201.84	2076.48	1.3246	1.37978e-10	4.73994e-09	MGG_03667	NC_017851.1	1086798	1089946	-	3149	protein_coding	FreB protein
5049296	68.4464	241.058	-1.80607	1.5152e-10	5.18338e-09	MGG_13977	NC_017851.1	473034	475925	+	2892	protein_coding	alkaline proteinase
novel.4794	314.131	103.403	1.59998	1.52662e-10	5.2007e-09	-	NC_017850.1	545663	553397	-	7528	-	-
2674751	4495.78	767.944	2.54798	1.60385e-10	5.44112e-09	MGG_01129	NC_017852.1	398599	400850	-	2252	protein_coding	hypothetical protein
novel.7039	150.829	21.9861	2.7693	1.6312e-10	5.51102e-09	-	NC_017850.1	7180704	7185115	-	3692	-	PF00175:Oxidoreductase NAD-binding domain|PF00970:Oxidoreductase FAD-binding domain
2684740	740.684	176.125	2.07877	1.68661e-10	5.67479e-09	MGG_06585	NC_017851.1	3191385	3192811	-	1427	protein_coding	hypothetical protein
novel.10070	246.983	70.9819	1.81305	1.95501e-10	6.55089e-09	-	NC_017852.1	2471400	2472847	+	1299	-	-
2678760	27.2956	145.84	-2.43672	1.9929e-10	6.65061e-09	MGG_08446	NC_017851.1	234874	237048	-	2016	protein_coding	sugar transporter
2680436	4302.65	23686.1	-2.46076	2.15678e-10	7.16821e-09	MGG_09352	NC_017853.1	3588659	3591577	-	2919	protein_coding	minor extracellular protease vpr
novel.833	47.8633	1.69407	4.94688	2.32851e-10	7.70765e-09	-	NC_017844.1	2563244	2570619	-	7256	-	-
5050463	124.845	435.466	-1.79937	2.88502e-10	9.51125e-09	MGG_12584	NC_017854.1	1280831	1282368	-	1359	protein_coding	hypothetical protein
2675479	357.998	96.9838	1.87339	3.08431e-10	1.01274e-08	MGG_05148	NC_017849.1	4753344	4755443	-	2100	protein_coding	hypothetical protein
2680273	1086.56	374.74	1.53471	3.25391e-10	1.06416e-08	MGG_09268	NC_017844.1	3996765	3998348	-	1584	protein_coding	hypothetical protein
2682437	271.414	30.7249	3.11274	3.41925e-10	1.11378e-08	MGG_02884	NC_017854.1	1150200	1152279	-	1784	protein_coding	beta-Ig-H3/Fasciclin
novel.10621	256.118	80.2758	1.66477	3.46584e-10	1.12447e-08	-	NC_017852.1	4113359	4123702	+	3991	-	-
2683969	2261.31	691.317	1.70966	3.80449e-10	1.22947e-08	MGG_06006	NC_017849.1	2259265	2261517	+	2075	protein_coding	hypothetical protein
12987195	47.2143	0	8.09691	3.92874e-10	1.26462e-08	MGG_17768	NC_017853.1	3207780	3208529	+	750	protein_coding	hypothetical protein
2677013	505.412	160.888	1.64737	4.40277e-10	1.41165e-08	MGG_03682	NC_017851.1	1032284	1034041	-	1758	protein_coding	hypothetical protein
novel.7948	72.1989	5.2044	3.66381	4.65246e-10	1.48588e-08	-	NC_017851.1	1690443	1698562	+	7132	-	PF07690:Major Facilitator Superfamily
novel.5252	55.0014	6.2057	3.1122	5.25826e-10	1.67282e-08	-	NC_017850.1	1869533	1872776	+	2708	-	-
2679030	3.80645	86.535	-4.37299	5.43621e-10	1.72273e-08	MGG_08737	NC_017853.1	306007	307937	-	1931	protein_coding	feruloyl esterase B
novel.6992	62.4994	1.02083	6.06439	5.57553e-10	1.76006e-08	-	NC_017850.1	7061580	7064782	+	3009	-	PF08593:Domain of unknown function|PF07534:TLD
2678677	55.6078	227.61	-2.03342	6.00185e-10	1.88735e-08	MGG_08551	NC_017851.1	621904	625480	+	3203	protein_coding	hypothetical protein
2675923	9402.45	4143.77	1.1822	6.05993e-10	1.89831e-08	MGG_05690	NC_017844.1	6133088	6136687	+	3450	protein_coding	hypothetical protein
2680575	455.184	1195.77	-1.394	6.56738e-10	2.04943e-08	MGG_09668	NC_017854.1	3014685	3016702	-	2018	protein_coding	gut esterase 1
2677413	63.1313	4.38689	3.75542	7.13006e-10	2.21656e-08	MGG_03771	NC_017853.1	3114696	3116345	+	1650	protein_coding	hypothetical protein
novel.6281	55.6662	0.837196	5.92474	7.16272e-10	2.21827e-08	-	NC_017850.1	5008223	5010612	+	2390	-	PF12813:XPG domain containing
2680010	4.1071	48.2606	-3.54483	7.84046e-10	2.419e-08	MGG_09091	NC_017849.1	131788	133032	-	1021	protein_coding	adiponectin receptor protein 1
2675426	697.498	3590.7	-2.36401	8.16508e-10	2.50969e-08	MGG_04847	NC_017849.1	3695935	3698052	-	1982	protein_coding	peptidase M14
novel.7778	1013.5	181.269	2.49001	8.30357e-10	2.5427e-08	-	NC_017851.1	1185708	1195403	-	9696	-	PF03167:Uracil DNA glycosylase superfamily
novel.10344	196.515	45.2492	2.09551	8.43202e-10	2.5724e-08	-	NC_017852.1	3266685	3271905	+	5073	-	PF01738:Dienelactone hydrolase family
novel.6129	548.721	194.548	1.49061	8.89173e-10	2.70256e-08	-	NC_017850.1	4544005	4547750	+	3301	-	PF00248:Aldo/keto reductase family
novel.8548	75.116	231.076	-1.62277	9.53628e-10	2.88773e-08	-	NC_017851.1	3413817	3415478	-	1450	-	-
2681206	49.9653	6.06143	3.07961	1.06732e-09	3.22009e-08	MGG_02115	NC_017844.1	599092	600303	+	1212	protein_coding	oxidoreductase
2679877	380.099	128.97	1.55798	1.09991e-09	3.3062e-08	MGG_08891	NC_017850.1	2015948	2018157	-	2037	protein_coding	maltose permease
novel.2795	107.569	24.368	2.15973	1.14138e-09	3.41829e-08	-	NC_017849.1	942934	946933	+	3524	-	PF00172:Fungal Zn(2)-Cys(6) binuclear cluster domain
novel.7595	50.7097	0.979206	5.42076	1.25139e-09	3.73407e-08	-	NC_017851.1	684578	685899	-	1322	-	-
novel.58	111.086	28.8577	1.94702	1.28835e-09	3.83039e-08	-	NC_017844.1	176903	181867	-	4861	-	-
novel.2001	284.975	3756.31	-3.7205	1.56835e-09	4.62963e-08	-	NC_017844.1	6248810	6253216	-	4407	-	-
novel.380	61.3556	0.67324	6.63706	1.5685e-09	4.62963e-08	-	NC_017844.1	1222894	1224871	-	1899	-	PF00067:Cytochrome P450
2682466	292.184	103.831	1.49446	1.66706e-09	4.90285e-08	MGG_02913	NC_017854.1	1053126	1057923	-	4724	protein_coding	hypothetical protein
2683489	243.957	40.3856	2.61123	1.6849e-09	4.92604e-08	MGG_07569	NC_017849.1	1063604	1065565	-	1820	protein_coding	cellobiose dehydrogenase
novel.288	1731.78	2.69282	9.26595	1.687e-09	4.92604e-08	-	NC_017844.1	894247	953571	+	4973	-	PF01569:PAP2 superfamily
2677065	60.3746	1.53012	5.55393	1.78796e-09	5.20226e-08	MGG_10913	NC_017852.1	17125	18158	-	1034	protein_coding	retinol dehydrogenase 12
novel.2514	314.527	55.7117	2.47872	1.8901e-09	5.47994e-08	-	NC_017844.1	7880041	7883767	+	3538	-	-
novel.12736	42.9957	1.2754	4.85484	2.22879e-09	6.43909e-08	-	NC_017854.1	1997919	2000330	+	2354	-	-
novel.8102	717.704	1982.49	-1.46617	2.29852e-09	6.61714e-08	-	NC_017851.1	2105994	2110239	+	3912	-	-
2681012	25.9301	158.59	-2.60805	2.33154e-09	6.68864e-08	MGG_13626	NC_017851.1	5054147	5055798	-	1411	protein_coding	alpha-galactosidase
5050978	51.4541	4.91812	3.34421	2.35252e-09	6.72524e-08	MGG_12383	NC_017850.1	6895918	6899146	+	2778	protein_coding	hypothetical protein
2678088	246.737	87.0332	1.49964	2.42084e-09	6.89643e-08	MGG_04648	NC_017850.1	1130902	1133200	+	2224	protein_coding	hypothetical protein
novel.5093	1548.14	453.829	1.77136	2.53333e-09	7.19183e-08	-	NC_017850.1	1418839	1426271	+	7063	-	PF00654:Voltage gated chloride channel
novel.2445	94.1967	23.1756	2.01454	2.55043e-09	7.21534e-08	-	NC_017844.1	7663046	7670546	+	7296	-	PF14551:MCM N-terminal domain|PF00493:MCM2/3/5 family|PF17207:MCM OB domain
2682101	40.1878	1.8164	4.27772	2.87038e-09	8.07981e-08	MGG_10468	NC_017850.1	342222	343796	+	1494	protein_coding	hypothetical protein
2683616	4415.75	235.152	4.22805	2.87576e-09	8.07981e-08	MGG_13463	NC_017849.1	1553727	1554267	-	471	protein_coding	hypothetical protein
2683497	23.6392	105.251	-2.16725	2.96237e-09	8.29465e-08	MGG_07577	NC_017849.1	1090815	1092787	-	1821	protein_coding	hypothetical protein
5048908	326.405	106.447	1.62381	3.04057e-09	8.48455e-08	MGG_04886	NC_017849.1	3835723	3840765	+	4987	protein_coding	hypothetical protein
2679254	18.9406	103.457	-2.45219	3.09837e-09	8.61641e-08	MGG_01864	NC_017850.1	5145992	5146749	-	758	protein_coding	hypothetical protein
novel.360	80.4489	249.24	-1.63601	3.1094e-09	8.61777e-08	-	NC_017844.1	1151431	1156142	-	4034	-	PF13561:Enoyl-(Acyl carrier protein) reductase
2681146	40616	9242.79	2.13579	3.37203e-09	9.3141e-08	MGG_01931	NC_017853.1	620793	623238	-	2322	protein_coding	siderophore iron transporter mirB
novel.7049	252.792	49.5738	2.37225	3.41189e-09	9.39247e-08	-	NC_017850.1	7207783	7216916	+	8989	-	-
novel.209	45.3142	3.81644	3.45661	3.85319e-09	1.05717e-07	-	NC_017844.1	596549	598085	-	1537	-	-
5050875	2931.14	1295.11	1.17828	3.928e-09	1.07409e-07	MGG_12267	NC_017850.1	5531746	5533316	+	1348	protein_coding	FAD synthetase
2683095	275.805	77.678	1.81639	4.68852e-09	1.27778e-07	MGG_07207	NC_017850.1	6773387	6775129	+	1743	protein_coding	phosphoglycerate dehydrogenase
2680791	154.451	8.64197	4.23816	4.79771e-09	1.30319e-07	MGG_09793	NC_017853.1	4107318	4108248	+	823	protein_coding	DJ-1/PfpI family protein
2680725	66.3111	205.524	-1.63606	5.15675e-09	1.39608e-07	MGG_09778	NC_017851.1	5210018	5212474	-	2190	protein_coding	quinate permease
novel.1223	49.9704	4.04171	3.6401	5.32595e-09	1.43713e-07	-	NC_017844.1	3860139	3863496	+	3274	-	-
novel.2641	5.81028	51.7254	-3.18558	5.60803e-09	1.50826e-07	-	NC_017849.1	449956	450862	.	907	-	-
12985703	38.565	1.8164	4.21873	5.87659e-09	1.57531e-07	MGG_16036	NC_017844.1	650526	650859	+	334	protein_coding	hypothetical protein
novel.5371	151.538	24.4582	2.59671	6.12262e-09	1.6359e-07	-	NC_017850.1	2249006	2253837	+	4832	-	-
27922218	282.182	651.178	-1.20625	6.30041e-09	1.67792e-07	MGG_18134	NW_003803335.1	1	2043	+	2043	protein_coding	hypothetical protein
2683674	2580.99	467.352	2.46307	6.5511e-09	1.73902e-07	MGG_07747	NC_017849.1	5615836	5616579	-	744	protein_coding	hypothetical protein
novel.2651	52.8376	8.43851	2.66336	7.00618e-09	1.8538e-07	-	NC_017849.1	490359	491817	-	1459	-	-
novel.7313	580.516	224.658	1.37221	7.10274e-09	1.87329e-07	-	NC_017850.1	8029445	8036822	+	7309	-	PF01794:Ferric reductase like transmembrane component|PF08022:FAD-binding domain
5051880	135.29	30.1745	2.14255	7.24947e-09	1.90584e-07	MGG_14422	NC_017844.1	7730464	7730688	-	225	protein_coding	hypothetical protein
novel.6752	44.8745	3.21428	3.75315	7.45291e-09	1.9498e-07	-	NC_017850.1	6319616	6321253	+	1638	-	-
2681018	296.672	101.647	1.54245	7.46436e-09	1.9498e-07	MGG_09995	NC_017851.1	5013587	5018414	+	4732	protein_coding	glucan 1%2C3-beta-glucosidase
2681480	119.053	23.3833	2.31896	7.55756e-09	1.96785e-07	MGG_02383	NC_017844.1	1628222	1629522	-	1210	protein_coding	hypothetical protein
5048903	4.00191	56.2917	-3.76889	7.63239e-09	1.98103e-07	MGG_12967	NC_017849.1	3919930	3922115	+	1329	protein_coding	hypothetical protein
2682648	926.309	336.114	1.464	7.71303e-09	1.99562e-07	MGG_03095	NC_017854.1	323609	325998	-	2390	protein_coding	dihydroxyacetone kinase
2678624	84.7626	267.555	-1.65802	7.84874e-09	2.02433e-07	MGG_12492	NC_017850.1	8155727	8157313	+	1587	protein_coding	hypothetical protein
2682202	45.8305	4.45046	3.33081	7.96188e-09	2.04705e-07	MGG_10589	NC_017854.1	2791968	2793284	-	1317	protein_coding	hypothetical protein
2684412	969.205	312.791	1.62855	8.1818e-09	2.097e-07	MGG_06257	NC_017851.1	4382150	4384646	-	2406	protein_coding	hypothetical protein
2675695	114.64	420.285	-1.87517	8.92494e-09	2.28032e-07	MGG_05141	NC_017849.1	4731351	4732175	-	825	protein_coding	hypothetical protein
novel.12267	145.123	29.5117	2.33083	9.47507e-09	2.4067e-07	-	NC_017854.1	658538	663718	-	5099	-	-
2681096	454.392	1002.45	-1.14246	9.47844e-09	2.4067e-07	MGG_01977	NC_017844.1	112793	115063	-	2208	protein_coding	hypothetical protein
2678222	101.247	261.363	-1.37253	1.02175e-08	2.58631e-07	MGG_04390	NC_017850.1	720796	723999	-	3204	protein_coding	hypothetical protein
2684474	178.108	582.596	-1.71437	1.04916e-08	2.6475e-07	MGG_06319	NC_017851.1	4174904	4176271	+	1295	protein_coding	ubiquitin C-terminal hydrolase L3
2680751	10742.8	878.985	3.61052	1.08268e-08	2.72369e-07	MGG_09752	NC_017851.1	5311707	5314010	-	2048	protein_coding	hypothetical protein
novel.11650	99.6508	24.0523	2.08037	1.09049e-08	2.73491e-07	-	NC_017853.1	2887516	2889603	-	2015	-	-
2678766	81.8513	239.864	-1.56037	1.10958e-08	2.77429e-07	MGG_08497	NC_017851.1	426337	427601	+	1265	protein_coding	hypothetical protein
novel.3897	129.852	36.1163	1.8669	1.11375e-08	2.77622e-07	-	NC_017849.1	4364631	4369802	-	5030	-	PF00172:Fungal Zn(2)-Cys(6) binuclear cluster domain
2681836	629.855	3.96822	7.25073	1.12891e-08	2.80547e-07	MGG_10245	NW_003803357.1	139295	140591	-	1039	protein_coding	hypothetical protein
2675810	1995.65	770.65	1.37366	1.14633e-08	2.84012e-07	MGG_05534	NC_017844.1	5529984	5533214	-	3053	protein_coding	BAR domain-containing protein
2680781	1302.62	262.912	2.30554	1.18675e-08	2.93137e-07	MGG_09829	NC_017853.1	3978412	3982101	-	3582	protein_coding	hypothetical protein
2685016	801.442	323.252	1.31048	1.22833e-08	3.02494e-07	MGG_06843	NC_017844.1	2959240	2961797	-	2407	protein_coding	alpha-N-arabinofuranosidase 2
12985001	131.39	11.361	3.47529	1.25807e-08	3.08887e-07	MGG_17480	NC_017852.1	3312552	3313656	-	669	protein_coding	hypothetical protein
2676811	1709.88	729.089	1.2302	1.40364e-08	3.43598e-07	MGG_03469	NC_017851.1	1758138	1759305	-	1168	protein_coding	hypothetical protein
novel.12458	69.2762	10.8157	2.74797	1.43072e-08	3.4918e-07	-	NC_017854.1	1217079	1224685	+	6974	-	PF10373:Est1 DNA/RNA binding domain
novel.1113	110.186	28.909	1.91767	1.46049e-08	3.55385e-07	-	NC_017844.1	3476414	3484228	+	6970	-	-
2682010	192.465	18.5055	3.41878	1.49978e-08	3.63864e-07	MGG_12228	NC_017853.1	938203	939455	-	1182	protein_coding	hypothetical protein
novel.245	29.3107	0	7.41045	1.55448e-08	3.7602e-07	-	NC_017844.1	700237	701373	-	1056	-	-
novel.5928	86.6693	21.0825	2.02137	1.61562e-08	3.89654e-07	-	NC_017850.1	3968498	3972028	+	2784	-	PF13489:Methyltransferase domain
2676690	77.1588	11.9514	2.71743	1.64177e-08	3.94796e-07	MGG_03496	NC_017851.1	1685796	1687450	-	1655	protein_coding	hypothetical protein
novel.11738	33.0954	0	7.58136	1.7216e-08	4.12537e-07	-	NC_017853.1	3203983	3205220	-	1170	-	-
novel.4718	110.571	31.9007	1.80824	1.72563e-08	4.12537e-07	-	NC_017850.1	322941	327379	-	4333	-	PF14529:Endonuclease-reverse transcriptase
2681632	139.161	378.344	-1.44279	1.86347e-08	4.44191e-07	MGG_02006	NC_017844.1	203224	205777	+	2349	protein_coding	hypothetical protein
novel.3007	47.2934	0.724636	6.24653	1.95491e-08	4.64632e-07	-	NC_017849.1	1616614	1618002	-	1307	-	-
2682300	42.459	2.4088	4.00804	1.99918e-08	4.73776e-07	MGG_02562	NC_017854.1	2373169	2374580	+	1412	protein_coding	initiation-specific alpha-1%2C6-mannosyltransferase
novel.12762	35.4623	1.67439	4.28851	2.03923e-08	4.81871e-07	-	NC_017854.1	2069019	2069696	-	507	-	-
2684282	1565.91	442.693	1.82386	2.06401e-08	4.8632e-07	MGG_06116	NC_017849.1	2621670	2623933	+	2264	protein_coding	hypothetical protein
2681403	53.6316	183.049	-1.77024	2.07789e-08	4.88186e-07	MGG_02306	NC_017844.1	1316740	1317973	+	1234	protein_coding	abhydrolase
12984887	255.16	606.831	-1.24808	2.28332e-08	5.34911e-07	MGG_15020	NC_017854.1	1928536	1930200	-	1665	protein_coding	amino acid permease
2683308	217.172	62.9711	1.79433	2.42529e-08	5.66548e-07	MGG_07388	NC_017849.1	413168	415715	+	2376	protein_coding	hypothetical protein
12986006	25.9052	0	7.22598	2.82899e-08	6.58969e-07	MGG_17661	NC_017853.1	1382392	1384273	-	1788	protein_coding	hypothetical protein
2682367	187.692	44.1561	2.10951	3.16163e-08	7.3436e-07	MGG_02814	NC_017854.1	1410111	1411679	-	1480	protein_coding	hypothetical protein
2674664	64.7709	185.715	-1.51732	3.17532e-08	7.3545e-07	MGG_00889	NC_017852.1	1230488	1235136	+	4586	protein_coding	modification methylase DdeI
novel.7202	3.94437	44.4389	-3.45083	3.34909e-08	7.73507e-07	-	NC_017850.1	7718386	7719464	-	1079	-	PF03959:Serine hydrolase (FSH1)
2679737	391.739	1161	-1.56851	3.38385e-08	7.79334e-07	MGG_01523	NC_017850.1	3896688	3899787	+	3030	protein_coding	cytosolic phospholipase A2 zeta
2683469	13.4309	65.6493	-2.30016	3.48095e-08	7.99444e-07	MGG_07549	NC_017849.1	986710	989101	-	2392	protein_coding	RING-4 protein
2680437	30.8618	159.138	-2.38272	3.79039e-08	8.68074e-07	MGG_09351	NC_017853.1	3591989	3593387	-	1322	protein_coding	aspergillopepsin-F
novel.4592	377.045	1176.35	-1.64063	3.87466e-08	8.84894e-07	-	NC_017849.1	6415286	6428570	+	12695	-	PF13246:Cation transport ATPase (P-type)|PF00702:haloacid dehalogenase-like hydrolase
5049784	9043.01	2108.57	2.09997	3.99706e-08	9.10306e-07	MGG_12009	NC_017853.1	3516888	3520333	-	3374	protein_coding	hypothetical protein
novel.12380	51.4501	8.86921	2.53317	4.02449e-08	9.14005e-07	-	NC_017854.1	975105	980222	+	5035	-	-
5049419	46.8669	3.62304	3.61463	4.04015e-08	9.1502e-07	MGG_14727	NC_017852.1	4486388	4487569	-	1182	protein_coding	hypothetical protein
2683994	3580.84	1636.15	1.13067	4.29528e-08	9.70116e-07	MGG_05981	NC_017849.1	2180644	2181515	+	741	protein_coding	glutamine amidotransferase subunit pdxT
12985705	827.493	250.626	1.71808	4.59311e-08	1.03453e-06	MGG_16038	NC_017844.1	675636	678506	+	2396	protein_coding	hypothetical protein
12984967	27.9312	0	7.339	4.71447e-08	1.05894e-06	MGG_16811	NC_017849.1	3632798	3633109	+	312	protein_coding	hypothetical protein
novel.4793	111.458	29.9149	1.8975	4.9643e-08	1.112e-06	-	NC_017850.1	542262	545657	+	3256	-	-
novel.3723	63.3477	13.4397	2.22338	5.24362e-08	1.17136e-06	-	NC_017849.1	3854880	3860649	+	4931	-	PF00689:Cation transporting ATPase, C-terminus|PF00122:E1-E2 ATPase|PF13246:Cation transport ATPase (P-type)|PF00690:Cation transporter/ATPase, N-terminus
2682086	63.4737	215.012	-1.75716	5.43975e-08	1.21186e-06	MGG_10453	NC_017850.1	289697	291054	+	1280	protein_coding	L-lactate dehydrogenase
novel.13102	49.8468	265.204	-2.41847	5.7283e-08	1.27257e-06	-	NC_017854.1	3231057	3234304	-	3125	-	-
2684187	289.569	28.4066	3.32169	5.74337e-08	1.27257e-06	MGG_05788	NC_017849.1	3093847	3095197	+	1351	protein_coding	Poly(3-hydroxybutyrate) depolymerase
5051639	2768.66	1092.06	1.34164	5.84739e-08	1.29212e-06	MGG_13481	NC_017851.1	1044688	1047606	+	2919	protein_coding	hypothetical protein
5048946	42.4189	346.714	-3.03342	5.88214e-08	1.29341e-06	MGG_13012	NC_017849.1	3218751	3220107	+	1116	protein_coding	hypothetical protein
2682870	252.679	1850.16	-2.872	5.88488e-08	1.29341e-06	MGG_10669	NC_017851.1	115210	117665	+	2343	protein_coding	endonuclease/exonuclease/phosphatase
2683227	9935.49	4029.84	1.30167	6.03304e-08	1.32242e-06	MGG_07331	NC_017850.1	7281266	7283850	-	2459	protein_coding	1%2C3-beta-glucanosyltransferase gel1
2680434	80.1799	461.34	-2.52661	6.17772e-08	1.35051e-06	MGG_09354	NC_017853.1	3580233	3584060	+	2731	protein_coding	hypothetical protein
12985761	40.3685	4.14223	3.39649	6.26086e-08	1.36503e-06	MGG_17588	NC_017853.1	541474	543048	-	1575	protein_coding	hypothetical protein
novel.1283	2305.7	245.568	3.23492	6.3911e-08	1.3856e-06	-	NC_017844.1	4033863	4035933	-	1970	-	-
novel.971	491.997	155.462	1.65519	6.39691e-08	1.3856e-06	-	NC_017844.1	3032880	3036153	+	3274	-	-
2684482	3711.83	1422.5	1.38318	6.40603e-08	1.3856e-06	MGG_06327	NC_017851.1	4143049	4145695	-	2647	protein_coding	candidapepsin-3
2677030	3559.54	1451.11	1.2949	6.55885e-08	1.41491e-06	MGG_03178	NC_017851.1	2796726	2799302	+	2517	protein_coding	hypothetical protein
2680969	142.713	21.6921	2.6944	6.6007e-08	1.42019e-06	MGG_10012	NC_017851.1	4940241	4941683	+	1443	protein_coding	salicylate hydroxylase
novel.12612	38.041	4.28651	3.15502	6.6747e-08	1.43235e-06	-	NC_017854.1	1632228	1638451	+	5974	-	PF00069:Protein kinase domain
novel.6984	114.322	28.5757	1.97138	6.75867e-08	1.44657e-06	-	NC_017850.1	7023592	7036649	-	12433	-	PF00171:Aldehyde dehydrogenase family
2674603	3662.08	1445.05	1.34194	6.82979e-08	1.45797e-06	MGG_00184	NC_017852.1	3814933	3818683	+	3615	protein_coding	hypothetical protein
2680041	190.891	536.479	-1.48997	7.29518e-08	1.55327e-06	MGG_09061	NC_017854.1	2529580	2532204	+	2473	protein_coding	hypothetical protein
novel.11912	94.6056	29.3081	1.69514	7.71477e-08	1.63834e-06	-	NC_017853.1	3731027	3809271	-	9610	-	PF00246:Zinc carboxypeptidase
12984405	19.5321	106.864	-2.45704	8.09925e-08	1.71553e-06	MGG_16125	NC_017844.1	1797087	1798852	-	1766	protein_coding	hypothetical protein
2680850	3035.59	7261.76	-1.25816	8.15141e-08	1.72212e-06	MGG_09817	NC_017853.1	4016282	4019682	+	2993	protein_coding	minor extracellular protease vpr
5050043	2582.67	661.476	1.96711	8.64879e-08	1.82249e-06	MGG_13622	NC_017851.1	5033571	5036056	+	2486	protein_coding	fungal cellulose binding domain-containing protein
novel.8205	80.0391	20.2871	2.00496	8.83523e-08	1.85699e-06	-	NC_017851.1	2408655	2413291	+	4489	-	PF01264:Chorismate synthase
2678510	49.5109	5.22409	3.16806	8.97525e-08	1.88158e-06	MGG_08232	NC_017850.1	8190628	8191809	+	1182	protein_coding	hypothetical protein
2682059	1798.91	846.963	1.0857	9.9088e-08	2.07198e-06	MGG_10492	NC_017850.1	416087	418086	-	1910	protein_coding	carnitine/acyl carnitine carrier
2681645	47.1873	5.26586	3.27396	1.02617e-07	2.1403e-06	MGG_02019	NC_017844.1	259032	260853	+	1728	protein_coding	hypothetical protein
2676813	40.015	3.86798	3.49015	1.07713e-07	2.23848e-06	MGG_03471	NC_017851.1	1752869	1754044	-	1176	protein_coding	hypothetical protein
2677349	75.0752	643.067	-3.10285	1.07872e-07	2.23848e-06	MGG_03847	NC_017853.1	2837556	2838532	-	977	protein_coding	hypothetical protein
12984190	468.07	191.259	1.29443	1.08662e-07	2.24917e-06	MGG_15242	NC_017849.1	1806462	1809242	+	2781	protein_coding	hypothetical protein
2678495	3662.37	1222.77	1.58378	1.13531e-07	2.34401e-06	MGG_12468	NC_017850.1	7875878	7878494	-	2260	protein_coding	hypothetical protein
2681262	22.9881	0	7.04507	1.13851e-07	2.3447e-06	MGG_02139	NC_017844.1	699739	700225	+	381	protein_coding	hypothetical protein
5048941	335.041	101.867	1.70773	1.18903e-07	2.44258e-06	MGG_13007	NC_017849.1	3240769	3243434	-	2666	protein_coding	hypothetical protein
novel.11508	133.885	34.9633	1.9592	1.20071e-07	2.4604e-06	-	NC_017853.1	2499576	2502704	-	3129	-	-
novel.8195	102.216	26.0305	2.00942	1.21896e-07	2.49156e-06	-	NC_017851.1	2375413	2380717	+	5150	-	PF00501:AMP-binding enzyme|PF07993:Male sterility protein|PF00550:Phosphopantetheine attachment site
2683059	696.205	281.348	1.30275	1.23669e-07	2.52149e-06	MGG_07340	NC_017850.1	7320091	7323801	+	3338	protein_coding	epoxide hydrolase
2679231	798.681	2489.06	-1.63992	1.29155e-07	2.6268e-06	MGG_01404	NC_017850.1	3413601	3415096	+	1327	protein_coding	NAD(P)H-dependent D-xylose reductase
2684739	485.303	162.835	1.56925	1.30512e-07	2.64713e-06	MGG_06584	NC_017851.1	3198231	3199524	-	1128	protein_coding	hypothetical protein
novel.10397	76.1987	15.4837	2.27475	1.30802e-07	2.64713e-06	-	NC_017852.1	3406599	3412488	+	5758	-	PF07842:GC-rich sequence DNA-binding factor-like protein|PF01585:G-patch domain|PF12457:Tuftelin interacting protein N terminal
novel.11657	5.16908	50.4906	-3.34408	1.37311e-07	2.77199e-06	-	NC_017853.1	2916259	2917882	+	1624	-	-
12985661	337.507	1253.98	-1.89474	1.40014e-07	2.8196e-06	MGG_15995	NC_017844.1	214551	216107	+	1557	protein_coding	hypothetical protein
5049118	3919.92	849.863	2.20418	1.41521e-07	2.84293e-06	MGG_13253	NC_017849.1	2001060	2003522	+	2359	protein_coding	hypothetical protein
novel.5561	52.5015	6.37957	3.07131	1.43759e-07	2.87496e-06	-	NC_017850.1	2854753	2867590	+	12539	-	PF02906:Iron only hydrogenase large subunit, C-terminal domain
2674486	148.946	350.848	-1.23938	1.4411e-07	2.87496e-06	MGG_00181	NC_017852.1	3828785	3830359	-	1503	protein_coding	hypothetical protein
novel.11291	41.4534	0.296197	6.93733	1.4417e-07	2.87496e-06	-	NC_017853.1	1866914	1871175	-	4088	-	PF00176:SNF2 family N-terminal domain
2675130	5.63965	57.2345	-3.28127	1.44731e-07	2.87912e-06	MGG_00017	NC_017852.1	4422734	4426205	-	3414	protein_coding	L-aminoadipate-semialdehyde dehydrogenase
2680968	30.9195	2.23507	3.82993	1.46339e-07	2.90406e-06	MGG_10011	NC_017851.1	4944390	4951538	+	6924	protein_coding	polyketide synthase
12984548	80.7398	19.4913	2.0253	1.5367e-07	3.04214e-06	MGG_16182	NC_017844.1	2897750	2898300	+	551	protein_coding	hypothetical protein
2681264	32.8429	1.8164	3.98994	1.57435e-07	3.10916e-06	MGG_13719	NC_017844.1	702444	703810	+	1092	protein_coding	hypothetical protein
5050627	679.463	133.276	2.35922	1.58284e-07	3.11838e-06	MGG_11468	NC_017852.1	1116291	1117359	-	1069	protein_coding	hypothetical protein
2682540	199.884	656.144	-1.71625	1.64672e-07	3.23644e-06	MGG_02987	NC_017854.1	749220	751167	+	1871	protein_coding	para-nitrobenzyl esterase
2684362	699.503	1503.45	-1.10469	1.73443e-07	3.40064e-06	MGG_06198	NC_017849.1	2911667	2915224	+	3375	protein_coding	hypothetical protein
2683081	45.3391	7.41017	2.61834	1.79803e-07	3.51691e-06	MGG_07362	NC_017850.1	7390366	7391225	-	860	protein_coding	hypothetical protein
2677594	371.723	64.1725	2.55208	1.98921e-07	3.88157e-06	MGG_04094	NC_017853.1	1984330	1986093	+	849	protein_coding	hypothetical protein
novel.11996	51.5652	7.96109	2.74928	2.16089e-07	4.20654e-06	-	NC_017853.1	3955958	3957830	-	1729	-	-
novel.12468	49.5359	6.79583	2.88455	2.18533e-07	4.24401e-06	-	NC_017854.1	1248116	1249104	+	789	-	-
2675110	339.009	936.111	-1.46538	2.26075e-07	4.38008e-06	MGG_00346	NC_017852.1	3175908	3179079	-	3017	protein_coding	pi-transporter A-1
2682576	190.125	64.0146	1.58626	2.52071e-07	4.87219e-06	MGG_03023	NC_017854.1	622033	623564	-	1532	protein_coding	hypothetical protein
novel.12622	454.998	1183.76	-1.38	2.6726e-07	5.15358e-06	-	NC_017854.1	1676937	1679000	-	1939	-	PF01479:S4 domain|PF08071:RS4NT (NUC023) domain|PF00900:Ribosomal family S4e
5050022	55.6378	6.45065	3.17331	2.69704e-07	5.18848e-06	MGG_13598	NC_017851.1	4753626	4754990	+	1365	protein_coding	endothiapepsin
2678556	1.92849	32.9725	-4.22347	2.8224e-07	5.41689e-06	MGG_08281	NC_017850.1	8010809	8016482	+	5583	protein_coding	polyketide synthase
12985531	232.098	653.97	-1.49521	2.92146e-07	5.59387e-06	MGG_17175	NC_017851.1	3413182	3413820	+	639	protein_coding	hypothetical protein
2675286	276.646	689.962	-1.31925	2.94314e-07	5.62222e-06	MGG_05008	NC_017849.1	4285272	4287103	+	1832	protein_coding	aldehyde dehydrogenase
2675987	583.152	205.442	1.49982	3.04982e-07	5.81243e-06	MGG_05423	NC_017844.1	5173015	5175624	+	2177	protein_coding	hypothetical protein
2681028	3.63869	39.3008	-3.31615	3.26754e-07	6.21289e-06	MGG_10005	NC_017851.1	4976365	4978131	-	1596	protein_coding	glycerol kinase
2679276	121.135	311.816	-1.36791	3.44534e-07	6.53575e-06	MGG_01175	NC_017850.1	2517297	2521796	+	4369	protein_coding	kinesin-II 85 kDa subunit
2676913	1092.28	2066.33	-0.920007	3.67652e-07	6.95816e-06	MGG_03340	NC_017851.1	2206465	2208234	+	1770	protein_coding	hypothetical protein
2674620	187.276	51.5933	1.8793	3.68543e-07	6.95891e-06	MGG_00888	NC_017852.1	1236407	1238694	+	2288	protein_coding	hypothetical protein
novel.10713	19.3613	0	6.79921	3.7146e-07	6.99784e-06	-	NC_017852.1	4434919	4435577	.	659	-	PF05225:helix-turn-helix, Psq domain|PF03221:Tc5 transposase DNA-binding domain
2675954	868.376	3070.96	-1.82205	3.76465e-07	7.07581e-06	MGG_05437	NC_017844.1	5215382	5216199	-	733	protein_coding	hypothetical protein
2679154	124.188	31.6216	1.9782	4.00805e-07	7.51602e-06	MGG_01511	NC_017850.1	3861880	3863652	+	1773	protein_coding	benomyl/methotrexate resistance protein
novel.12440	100.404	25.2586	1.9567	4.16345e-07	7.78957e-06	-	NC_017854.1	1152982	1155257	-	1876	-	-
2685123	139.17	698.281	-2.32438	4.21611e-07	7.87008e-06	MGG_06950	NC_017844.1	3346539	3348326	-	1701	protein_coding	L-serine dehydratase
novel.208	173.593	25.8143	2.71671	4.24786e-07	7.91127e-06	-	NC_017844.1	588846	596306	-	6856	-	PF01031:Dynamin central region|PF00350:Dynamin family
2677466	25.7346	97.1772	-1.89605	4.46871e-07	8.30367e-06	MGG_03774	NC_017853.1	3105542	3108002	-	2177	protein_coding	CAIB/BAIF family enzyme
2683505	66.5533	5.85061	3.46635	4.64724e-07	8.61583e-06	MGG_07585	NC_017849.1	1119598	1121282	+	1248	protein_coding	hypothetical protein
2678769	1721.71	158.508	3.43675	4.80287e-07	8.88422e-06	MGG_08494	NC_017851.1	417045	418991	-	1772	protein_coding	cytochrome P450 52A13
novel.7336	128.244	313.782	-1.29194	5.1072e-07	9.42585e-06	-	NC_017850.1	8115647	8220824	-	3269	-	-
2676549	887.938	174.792	2.33924	5.39868e-07	9.94136e-06	MGG_03396	NC_017851.1	2033916	2036901	+	2986	protein_coding	hypothetical protein
2674256	1187.74	516.242	1.20434	5.77363e-07	1.06079e-05	MGG_00886	NC_017852.1	1245012	1248266	+	3255	protein_coding	hypothetical protein
novel.13248	89.3047	17.0216	2.44186	5.83507e-07	1.06968e-05	-	NW_003803360.1	5086	6433	+	1295	-	-
12986820	32.6595	2.69523	3.57526	6.32953e-07	1.15772e-05	MGG_17012	NC_017851.1	160875	164180	-	2301	protein_coding	hypothetical protein
novel.11142	117.436	41.0977	1.50854	6.34651e-07	1.15824e-05	-	NC_017853.1	1430773	1431964	-	1133	-	-
2678133	4954.42	2289.68	1.11304	6.47531e-07	1.17911e-05	MGG_04656	NC_017850.1	1169294	1172134	-	2754	protein_coding	hypothetical protein
2676834	503.609	1062.55	-1.07825	6.57317e-07	1.19427e-05	MGG_03173	NC_017851.1	2805888	2808152	-	2196	protein_coding	RuvB-like helicase 2
novel.4209	40.8518	6.02206	2.7017	6.68683e-07	1.21223e-05	-	NC_017849.1	5335069	5340914	-	5656	-	-
novel.8331	207.889	87.7703	1.24849	6.76379e-07	1.22347e-05	-	NC_017851.1	2791649	2796488	-	4417	-	-
2682074	423.723	1824.29	-2.10672	7.06017e-07	1.27426e-05	MGG_10441	NC_017850.1	252652	253665	-	1014	protein_coding	lipase 2
novel.7385	76.1147	15.1611	2.37209	7.14765e-07	1.28721e-05	-	NC_017851.1	10524	13780	+	2429	-	-
2679807	100.419	326.6	-1.69843	7.3521e-07	1.32112e-05	MGG_08821	NC_017850.1	1763685	1766694	+	2911	protein_coding	hypothetical protein
novel.3521	177.011	34.3493	2.39388	7.37223e-07	1.32183e-05	-	NC_017849.1	3304310	3311208	-	6703	-	PF01644:Chitin synthase|PF08407:Chitin synthase N-terminal
2675065	3690.81	913.66	2.01302	7.5459e-07	1.35001e-05	MGG_00770	NC_017852.1	1694024	1696179	+	2081	protein_coding	hypothetical protein
5050771	4947.53	2179.75	1.18309	7.59471e-07	1.35577e-05	MGG_11611	NC_017852.1	3418910	3420605	-	1527	protein_coding	hypothetical protein
5051068	387.985	1210.26	-1.64214	7.62452e-07	1.35813e-05	MGG_12474	NC_017850.1	7958997	7961109	+	2113	protein_coding	5'-nucleotidase
novel.13069	113.63	40.3293	1.49937	7.77507e-07	1.38193e-05	-	NC_017854.1	3080945	3084198	+	2846	-	-
novel.12763	166.914	56.7388	1.5664	7.98505e-07	1.41618e-05	-	NC_017854.1	2069904	2076621	+	6406	-	PF00350:Dynamin family|PF01031:Dynamin central region
novel.12025	108.533	292.013	-1.42675	8.09755e-07	1.43302e-05	-	NC_017853.1	4051805	4054475	-	2602	-	-
2682014	3569.13	469.353	2.92534	8.15191e-07	1.43953e-05	MGG_10402	NC_017853.1	951306	953264	+	1959	protein_coding	hypothetical protein
2678615	76.5434	239.849	-1.64929	8.33424e-07	1.46855e-05	MGG_08318	NC_017850.1	7891274	7892747	-	1474	protein_coding	oxidoreductase ucpA
novel.1249	47.748	137.023	-1.51111	8.64834e-07	1.52062e-05	-	NC_017844.1	3918266	3924938	-	6332	-	PF00326:Prolyl oligopeptidase family
2683034	281.164	91.4824	1.63156	8.82106e-07	1.54674e-05	MGG_07020	NC_017850.1	6115669	6118043	-	2375	protein_coding	hypothetical protein
novel.12669	97.849	30.3483	1.66737	8.84527e-07	1.54674e-05	-	NC_017854.1	1793968	1798194	-	3801	-	-
2674564	15468.9	8035.99	0.944718	8.85363e-07	1.54674e-05	MGG_00522	NC_017852.1	2607686	2609750	-	1995	protein_coding	hypothetical protein
novel.1308	2797.35	1147.89	1.28407	8.90203e-07	1.55188e-05	-	NC_017844.1	4106833	4113760	-	6652	-	PF13805:Eisosome component PIL1
2676018	522.19	1106.69	-1.08498	8.94811e-07	1.55659e-05	MGG_05662	NC_017844.1	6026510	6028054	-	1545	protein_coding	shwachman-Bodian-Diamond syndrome protein
2676589	96.3215	291.018	-1.60089	9.13336e-07	1.58544e-05	MGG_03258	NC_017851.1	2506208	2507492	-	1107	protein_coding	molybdopterin biosynthesis protein moeA
novel.1109	32.5998	4.47991	2.83614	9.51212e-07	1.64769e-05	-	NC_017844.1	3456038	3460684	+	4416	-	PF00755:Choline/Carnitine o-acyltransferase
2679592	1885.42	860.326	1.1311	9.76728e-07	1.68831e-05	MGG_01311	NC_017850.1	3063434	3066720	-	3220	protein_coding	nuclear elongation and deformation protein 1
12986545	327.42	69.7909	2.24653	1.00427e-06	1.73226e-05	MGG_17241	NC_017851.1	4851460	4853909	+	2236	protein_coding	hypothetical protein
2676807	2561.24	1282.68	0.99854	1.04614e-06	1.80069e-05	MGG_03451	NC_017851.1	1813450	1817180	+	3666	protein_coding	hypothetical protein
novel.8476	492.21	149.882	1.70925	1.09604e-06	1.88261e-05	-	NC_017851.1	3215777	3221751	-	5174	-	PF00176:SNF2 family N-terminal domain|PF00271:Helicase conserved C-terminal domain
5050770	42.817	6.70507	2.60434	1.14579e-06	1.96393e-05	MGG_11610	NC_017852.1	3417747	3418459	+	529	protein_coding	hypothetical protein
novel.4365	142.028	47.6311	1.56296	1.16806e-06	1.99793e-05	-	NC_017849.1	5771519	5774483	+	2902	-	PF00141:Peroxidase
2678503	178.183	424.924	-1.25184	1.18594e-06	2.02426e-05	MGG_08305	NC_017850.1	7930324	7932065	+	1665	protein_coding	hypothetical protein
2677194	1615.85	4506.6	-1.47985	1.22201e-06	2.08149e-05	MGG_03900	NC_017853.1	2653866	2656272	-	2112	protein_coding	aldehyde dehydrogenase
novel.2528	25.5925	1.0306	4.42457	1.24824e-06	2.12175e-05	-	NC_017844.1	7938377	7942392	-	3651	-	PF11917:Protein of unknown function (DUF3435)|PF00385:Chromo (CHRromatin Organisation MOdifier) domain
2675432	627.882	1843.84	-1.5548	1.27506e-06	2.16284e-05	MGG_04893	NC_017849.1	3869250	3872017	-	2695	protein_coding	allantoate permease
2679358	286.814	588.296	-1.03901	1.29678e-06	2.19514e-05	MGG_01681	NC_017850.1	4446475	4448001	-	1429	protein_coding	vesicle-associated membrane protein 725
novel.9396	38.2792	109.445	-1.50325	1.3427e-06	2.26817e-05	-	NC_017852.1	477580	481967	-	3837	-	PF00107:Zinc-binding dehydrogenase
novel.6659	33.2103	117.034	-1.81025	1.34866e-06	2.27354e-05	-	NC_017850.1	6075243	6080557	-	4961	-	-
2674512	931.883	3300.43	-1.82397	1.36841e-06	2.30207e-05	MGG_00270	NC_017852.1	3460222	3461563	-	1342	protein_coding	zinc-containing alcohol dehydrogenase
2684693	5466.1	1510.99	1.8559	1.38621e-06	2.32724e-05	MGG_06538	NC_017851.1	3353003	3353851	-	755	protein_coding	Bys1 family protein
2684087	726.369	1800.58	-1.31004	1.41489e-06	2.37051e-05	MGG_05888	NC_017849.1	1837862	1840022	-	1989	protein_coding	hypothetical protein
12986796	82.9084	210.882	-1.35652	1.45435e-06	2.43165e-05	MGG_15971	NC_017850.1	8219146	8220904	-	1176	protein_coding	hypothetical protein
novel.1972	33.3065	2.6022	3.51947	1.51182e-06	2.52257e-05	-	NC_017844.1	6147159	6151920	-	4559	-	-
2683205	552.823	202.389	1.44417	1.5249e-06	2.53922e-05	MGG_07309	NC_017850.1	7186222	7187641	-	1320	protein_coding	Delta(3%2C5)-Delta(2%2C4)-dienoyl-CoA isomerase
2676890	41.4722	5.72375	2.97868	1.52968e-06	2.542e-05	MGG_03339	NC_017851.1	2210403	2211259	+	695	protein_coding	hypothetical protein
2678935	48.0388	10.6758	2.16678	1.54922e-06	2.56926e-05	MGG_08753	NC_017853.1	253008	254256	+	1249	protein_coding	hypothetical protein
2675097	2515.23	1131.62	1.15143	1.75967e-06	2.91237e-05	MGG_00867	NC_017852.1	1324268	1325442	+	1052	protein_coding	hypothetical protein
5050461	82.4312	267.085	-1.69629	1.79841e-06	2.96982e-05	MGG_14609	NC_017844.1	381703	383049	-	1347	protein_coding	hypothetical protein
2683375	612.711	2358.01	-1.94488	1.80165e-06	2.96982e-05	MGG_07455	NC_017849.1	697367	698914	+	1382	protein_coding	sorbitol utilization protein SOU2
novel.12095	90.0198	28.5345	1.66674	1.81739e-06	2.98973e-05	-	NC_017854.1	167513	170909	-	3028	-	PF00083:Sugar (and other) transporter
2681148	52.7693	12.7961	2.08113	1.84385e-06	3.02717e-05	MGG_01933	NC_017853.1	617408	618991	+	1443	protein_coding	hypothetical protein
2683251	218.121	459.942	-1.07438	1.85305e-06	3.03617e-05	MGG_07129	NC_017850.1	6476407	6479950	-	3465	protein_coding	spindle pole body component
novel.4246	76.62	16.5559	2.20393	1.86549e-06	3.05045e-05	-	NC_017849.1	5443922	5447532	+	3458	-	PF01553:Acyltransferase
2675028	1546.58	3053.18	-0.981605	1.89666e-06	3.09523e-05	MGG_00853	NC_017852.1	1389455	1391842	+	2060	protein_coding	hypothetical protein
novel.6081	30.9821	2.86668	3.37554	1.91108e-06	3.11254e-05	-	NC_017850.1	4425537	4426795	+	1173	-	-
2675625	602.95	1244.83	-1.04496	1.92903e-06	3.13554e-05	MGG_05080	NC_017849.1	4540048	4541748	+	1437	protein_coding	hypothetical protein
2685125	1694.76	3967.62	-1.22749	1.93334e-06	3.13631e-05	MGG_06952	NC_017844.1	3353203	3354215	+	675	protein_coding	ribosomal protein L38e
novel.7072	489.105	233.502	1.06653	2.11471e-06	3.42373e-05	-	NC_017850.1	7276682	7281269	+	4425	-	PF13185:GAF domain
novel.5683	147.668	41.2309	1.86309	2.16929e-06	3.50516e-05	-	NC_017850.1	3227999	3236973	-	8441	-	-
2675650	809.497	2906.75	-1.84458	2.20013e-06	3.54798e-05	MGG_05140	NC_017849.1	4729282	4730568	-	1104	protein_coding	hypothetical protein
2682168	32.6998	3.08204	3.31746	2.20949e-06	3.55606e-05	MGG_10555	NC_017854.1	2918092	2919174	-	885	protein_coding	hypothetical protein
2675911	37.1675	5.19464	2.74293	2.24417e-06	3.60478e-05	MGG_05747	NC_017844.1	6375021	6376053	+	946	protein_coding	hypothetical protein
novel.12373	33.6569	4.15427	2.98326	2.25055e-06	3.60794e-05	-	NC_017854.1	951809	963660	+	11424	-	PF05730:CFEM domain
2679467	4.9488	34.2701	-2.81227	2.30934e-06	3.69495e-05	MGG_01876	NC_017850.1	5183684	5184835	+	1152	protein_coding	chitinase 3
novel.5503	34.9185	3.34879	3.29719	2.34163e-06	3.73929e-05	-	NC_017850.1	2685669	2687849	+	2181	-	-
2682108	35.9557	4.70503	2.84639	2.42292e-06	3.86156e-05	MGG_10475	NC_017850.1	362435	363865	-	1431	protein_coding	secreted glucosidase
5050068	797.319	1855.28	-1.21923	2.44885e-06	3.89529e-05	MGG_13651	NC_017851.1	5355808	5357996	-	1622	protein_coding	high-affinity glucose transporter
novel.7089	52.6393	8.33557	2.60354	2.47349e-06	3.92684e-05	-	NC_017850.1	7316450	7318179	-	1031	-	-
2681872	28.0481	1.51044	4.20881	2.5829e-06	4.09259e-05	MGG_10221	NW_003803317.1	1	1068	+	1068	protein_coding	hypothetical protein
novel.2264	28.733	88.2501	-1.61485	2.60924e-06	4.12634e-05	-	NC_017844.1	7106236	7110884	+	4562	-	PF07690:Major Facilitator Superfamily
2677331	119.389	262.609	-1.13679	2.6471e-06	4.17813e-05	MGG_12117	NC_017853.1	2390092	2395043	+	4875	protein_coding	hypothetical protein
2680391	95.2119	420.094	-2.14476	2.6531e-06	4.17953e-05	MGG_09427	NC_017853.1	3320669	3322465	-	1486	protein_coding	hypothetical protein
2679734	1252.91	417.487	1.58868	2.66066e-06	4.18337e-05	MGG_01361	NC_017850.1	3248124	3249959	-	1836	protein_coding	PHO85 cyclin-1
2684997	39.2011	6.2353	2.74239	2.71258e-06	4.25682e-05	MGG_06824	NC_017844.1	2902160	2902871	+	712	protein_coding	hypothetical protein
2676742	1662.08	870.806	0.933508	2.7573e-06	4.31871e-05	MGG_03232	NC_017851.1	2610348	2614967	+	4405	protein_coding	hypothetical protein
2683100	9049.55	35247.7	-1.96159	2.78497e-06	4.35371e-05	MGG_07212	NC_017850.1	6786215	6787382	+	928	protein_coding	hypothetical protein
2675412	422.3	1088.94	-1.36749	2.81701e-06	4.3954e-05	MGG_05061	NC_017849.1	4460051	4463232	+	3116	protein_coding	hypothetical protein
5051458	32.9431	2.80779	3.45823	2.89529e-06	4.50893e-05	MGG_14572	NC_017844.1	1545969	1547000	-	819	protein_coding	hypothetical protein
2676634	1045.12	527.816	0.986037	2.91246e-06	4.52705e-05	MGG_03649	NC_017851.1	1131587	1135750	+	4017	protein_coding	protein phosphatase 1 regulatory subunit SDS22
2683986	608.352	1612.85	-1.40728	2.93693e-06	4.55643e-05	MGG_05989	NC_017849.1	2202172	2204508	-	2337	protein_coding	seprase
novel.7899	27.2502	2.10283	3.67686	3.0801e-06	4.76948e-05	-	NC_017851.1	1522191	1526088	-	3616	-	-
2681452	44.6502	174.691	-1.97121	3.18586e-06	4.92393e-05	MGG_02355	NC_017844.1	1532319	1533407	+	1089	protein_coding	hypothetical protein
2683075	0.756295	40.3791	-5.81796	3.27886e-06	5.05811e-05	MGG_07356	NC_017850.1	7369133	7370965	+	1833	protein_coding	hypothetical protein
novel.13001	552.285	149.214	1.8955	3.35328e-06	5.16317e-05	-	NC_017854.1	2810692	2815510	+	4743	-	-
2676422	160.484	383.89	-1.26193	3.47822e-06	5.34547e-05	MGG_03223	NC_017851.1	2635384	2642758	+	7260	protein_coding	hypothetical protein
2676846	88.5688	20.3878	2.15929	3.53865e-06	5.42814e-05	MGG_03362	NC_017851.1	2133414	2134961	-	1548	protein_coding	hypothetical protein
novel.10372	63.829	17.4718	1.90124	3.5887e-06	5.49461e-05	-	NC_017852.1	3329658	3332992	+	2967	-	-
2676494	696.638	2479.42	-1.83217	3.77851e-06	5.7744e-05	MGG_03687	NC_017851.1	1018814	1020450	+	1434	protein_coding	hypothetical protein
novel.9731	15.7555	0	6.49748	3.80494e-06	5.80395e-05	-	NC_017852.1	1456731	1461144	-	3628	-	PF03097:BRO1-like domain|PF13949:ALIX V-shaped domain binding to HIV
novel.5937	143.311	42.1111	1.74629	3.99097e-06	6.06914e-05	-	NC_017850.1	3993383	3998220	-	4642	-	PF10332:Protein of unknown function (DUF2418)
12984960	89.7364	31.0951	1.53131	3.99364e-06	6.06914e-05	MGG_16805	NC_017849.1	3560428	3562281	-	1854	protein_coding	hypothetical protein
5050328	26.4184	2.1126	3.5005	4.00655e-06	6.07747e-05	MGG_13405	NC_017849.1	836073	838586	+	2252	protein_coding	geranylgeranyl pyrophosphate synthetase
2684130	1.77565	24.8871	-3.83147	4.01635e-06	6.08106e-05	MGG_05845	NC_017849.1	1695066	1696934	-	1869	protein_coding	hypothetical protein
novel.7232	74.9612	19.1833	2.01276	4.06951e-06	6.15015e-05	-	NC_017850.1	7809207	7811179	-	1858	-	-
2678644	928.574	292.555	1.67027	4.09552e-06	6.17804e-05	MGG_08289	NC_017850.1	7991753	7993723	-	1878	protein_coding	aerobactin siderophore biosynthesis protein iucB
2681432	15.3119	0	6.46653	4.25684e-06	6.40956e-05	MGG_02335	NC_017844.1	1444576	1445577	-	891	protein_coding	hypothetical protein
2684146	10.904	52.0987	-2.25844	4.47294e-06	6.72257e-05	MGG_05829	NC_017849.1	1630340	1632699	-	2190	protein_coding	hypothetical protein
novel.3998	4418.43	1250.4	1.82021	4.51307e-06	6.77043e-05	-	NC_017849.1	4706265	4715747	-	8987	-	PF00096:Zinc finger, C2H2 type
5049372	124.096	340.857	-1.46223	4.58074e-06	6.85936e-05	MGG_13875	NC_017849.1	5962500	5963930	+	1431	protein_coding	hypothetical protein
novel.1381	228.56	74.0506	1.6126	4.68955e-06	7.00946e-05	-	NC_017844.1	4334791	4340859	-	5875	-	PF00722:Glycosyl hydrolases family 16
novel.1583	25.7335	0.244801	6.24314	4.73465e-06	7.06396e-05	-	NC_017844.1	4949491	4957970	+	7699	-	PF00083:Sugar (and other) transporter
novel.4671	110.863	41.2812	1.41547	4.87214e-06	7.25585e-05	-	NC_017850.1	172853	178422	-	5421	-	PF00067:Cytochrome P450
2675553	515.138	1034.09	-1.00608	4.92531e-06	7.3217e-05	MGG_05096	NC_017849.1	4598620	4600181	-	1489	protein_coding	3-ketoacyl-CoA reductase
novel.3008	22.868	0.969438	4.61666	5.06793e-06	7.52003e-05	-	NC_017849.1	1617566	1622676	+	5018	-	PF02458:Transferase family
novel.9920	181.148	74.3161	1.29271	5.11071e-06	7.56978e-05	-	NC_017852.1	2042133	2044486	-	2354	-	-
novel.2687	71.7882	174.168	-1.27409	5.13423e-06	7.59087e-05	-	NC_017849.1	640067	644345	-	3459	-	-
novel.7764	223.248	962.529	-2.10806	5.28774e-06	7.80371e-05	-	NC_017851.1	1149615	1156702	+	6599	-	-
novel.9923	68.7622	19.217	1.82495	5.34036e-06	7.86717e-05	-	NC_017852.1	2052187	2055415	-	3165	-	-
2684956	138.291	44.5375	1.65171	5.48735e-06	8.06917e-05	MGG_11860	NC_017844.1	2728341	2734242	-	5684	protein_coding	NACHT and WD domain-containing protein
2680566	21.0467	0.244801	5.96232	5.54423e-06	8.13817e-05	MGG_09659	NC_017854.1	3041178	3042493	-	1233	protein_coding	S-(hydroxymethyl)glutathione dehydrogenase
2678691	0.378147	26.3635	-6.11102	5.5681e-06	8.15856e-05	MGG_08431	NC_017851.1	177932	179260	+	1044	protein_coding	hypothetical protein
novel.4184	55.4262	14.8475	1.92588	5.62249e-06	8.22352e-05	-	NC_017849.1	5261190	5265051	-	3666	-	PF00403:Heavy-metal-associated domain|PF00080:Copper/zinc superoxide dismutase (SODC)
novel.6896	125.053	36.3113	1.76135	5.64047e-06	8.23509e-05	-	NC_017850.1	6772350	6773619	-	990	-	-
2676822	5179.11	16553	-1.67642	5.67609e-06	8.27232e-05	MGG_03521	NC_017851.1	1605784	1608803	-	2784	protein_coding	aconitate hydratase
2683540	8.0664	51.7361	-2.64841	5.76355e-06	8.38484e-05	MGG_07620	NC_017849.1	1239777	1242290	-	2514	protein_coding	L-amino-acid oxidase
2674392	48314.4	20202	1.25801	5.81939e-06	8.45104e-05	MGG_00383	NC_017852.1	3055226	3057467	-	2082	protein_coding	S-adenosylmethionine synthase
novel.3632	74.4957	19.7481	1.87628	5.88279e-06	8.52795e-05	-	NC_017849.1	3604939	3607104	+	2166	-	PF12296:Hydrophobic surface binding protein A
novel.444	28.2049	1.48099	4.19833	5.89855e-06	8.53568e-05	-	NC_017844.1	1431571	1433840	+	2132	-	PF06687:SUR7/PalI family
novel.5774	812.864	359.665	1.174	5.91337e-06	8.542e-05	-	NC_017850.1	3474121	3478086	+	3966	-	-
novel.596	110.468	455.506	-2.04145	5.974e-06	8.61436e-05	-	NC_017844.1	1880999	1891273	-	10147	-	-
5048808	20.9514	0.428439	5.95715	6.35872e-06	9.15297e-05	MGG_14251	NC_017852.1	125530	127924	-	2064	protein_coding	hypothetical protein
novel.2904	3.96217	82.5427	-4.43417	6.37518e-06	9.16054e-05	-	NC_017849.1	1248222	1249540	-	1143	-	-
novel.8956	1.50269	26.0086	-4.18463	6.57558e-06	9.42756e-05	-	NC_017851.1	4604720	4608813	-	3531	-	PF07690:Major Facilitator Superfamily
novel.2627	283.384	123.872	1.19769	6.58407e-06	9.42756e-05	-	NC_017849.1	409207	413088	-	3882	-	-
novel.7501	23.015	2.23507	3.4132	6.60057e-06	9.43465e-05	-	NC_017851.1	406616	407387	.	772	-	-
novel.11978	125.55	41.0912	1.63476	6.61791e-06	9.44293e-05	-	NC_017853.1	3900271	3909903	-	9110	-	-
2685121	444.152	890.495	-1.00262	6.8218e-06	9.7169e-05	MGG_06948	NC_017844.1	3341803	3343267	-	1353	protein_coding	hypothetical protein
novel.260	105.015	25.2472	2.09401	7.20971e-06	0.00010236	-	NC_017844.1	761493	791260	-	4224	-	-
2678179	113.343	30.0884	1.88641	7.21552e-06	0.00010236	MGG_04383	NC_017850.1	700343	701914	+	1572	protein_coding	hypothetical protein
2676766	169.842	406.909	-1.26326	7.22378e-06	0.00010236	MGG_03700	NC_017851.1	978948	985016	-	5906	protein_coding	hypothetical protein
2674561	942.231	217.484	2.1111	7.29092e-06	0.000103132	MGG_00203	NC_017852.1	3710919	3713439	-	2521	protein_coding	hypothetical protein
2677635	32.4073	5.06254	2.69465	7.4365e-06	0.00010501	MGG_04156	NC_017853.1	1782772	1785123	-	2085	protein_coding	aspartate aminotransferase
2678444	116.474	321.327	-1.46891	7.50088e-06	0.000105737	MGG_08077	NC_017850.1	5615026	5617235	-	2146	protein_coding	hypothetical protein
2683922	5276.8	2648.05	0.994654	7.579e-06	0.000106654	MGG_06053	NC_017849.1	2402355	2404316	+	1859	protein_coding	hypothetical protein
2677024	335.574	943.363	-1.49277	7.59306e-06	0.000106668	MGG_03291	NC_017851.1	2370875	2373774	+	2769	protein_coding	SDA1 domain-containing protein
2674772	64.6757	170.392	-1.39214	7.70704e-06	0.000108084	MGG_00879	NC_017852.1	1285393	1288237	+	2775	protein_coding	DNA mismatch repair protein msh-2
2681407	25.5321	1.18479	4.38529	7.80717e-06	0.0001093	MGG_02310	NC_017844.1	1329974	1331356	+	1383	protein_coding	hypothetical protein
novel.1282	10.7661	47.7886	-2.10422	8.10354e-06	0.000113256	-	NC_017844.1	4000885	4004687	+	674	-	-
2683086	7148.12	1996.89	1.83924	8.19452e-06	0.000114145	MGG_07367	NC_017850.1	7404322	7405682	-	1361	protein_coding	hypothetical protein
12984860	58.1318	18.1547	1.66936	8.1994e-06	0.000114145	MGG_17975	NC_017854.1	1652437	1654108	-	1493	protein_coding	hypothetical protein
2679552	93.0027	27.9048	1.71649	8.20903e-06	0.000114145	MGG_01218	NC_017850.1	2708751	2713596	+	4042	protein_coding	hypothetical protein
novel.8047	25.6143	2.90831	3.19487	8.25593e-06	0.000114602	-	NC_017851.1	1956446	1957666	-	966	-	-
2674440	361.73	808.117	-1.15937	8.35915e-06	0.000115838	MGG_00473	NC_017852.1	2772570	2773867	-	1071	protein_coding	rRNA-processing protein FCF2
novel.12233	35.2291	4.62433	2.98018	8.47543e-06	0.000117251	-	NC_017854.1	573638	576779	+	2964	-	-
2674446	3445.78	1338.1	1.36566	8.64056e-06	0.000119333	MGG_00592	NC_017852.1	2377017	2379179	+	2077	protein_coding	cell wall glucanosyltransferase
2681210	60.1906	560.669	-3.21979	8.74827e-06	0.000120617	MGG_02119	NC_017844.1	621767	623611	+	1510	protein_coding	high-affinity nicotinic acid transporter
2683246	348.28	723.147	-1.05407	8.79829e-06	0.000121102	MGG_07124	NC_017850.1	6465685	6467162	+	1317	protein_coding	replication protein A 32 kDa subunit
2679712	161.416	326.031	-1.01762	8.92943e-06	0.000122701	MGG_01460	NC_017850.1	3616137	3617429	-	1130	protein_coding	hypothetical protein
2680571	26.5265	76.4693	-1.53559	9.27178e-06	0.000127191	MGG_09664	NC_017854.1	3027942	3030816	-	2875	protein_coding	beta-mannosidase
novel.10898	461.378	117.47	1.98412	9.4507e-06	0.000129429	-	NC_017853.1	629427	632754	-	3257	-	-
2676350	2082.85	1161.49	0.842276	9.60761e-06	0.000131358	MGG_10819	NC_017850.1	557858	558723	+	632	protein_coding	hypothetical protein
novel.7315	125.661	342.282	-1.45052	9.7794e-06	0.000133483	-	NC_017850.1	8039187	8047825	-	8185	-	PF07971:Glycosyl hydrolase family 92
5048981	616.514	274.454	1.16422	9.86736e-06	0.000134459	MGG_13762	NC_017844.1	6743712	6748276	+	3966	protein_coding	multidrug resistance protein 3
12987341	21.5351	0.724636	5.1095	9.97053e-06	0.000135441	MGG_15427	NC_017853.1	4069222	4070234	+	943	protein_coding	hypothetical protein
2680820	24.9406	2.66351	3.31954	9.97252e-06	0.000135441	MGG_09863	NC_017853.1	3852760	3854653	-	1701	protein_coding	hypothetical protein
novel.2300	30.8014	3.82862	2.96652	1.00354e-05	0.000136069	-	NC_017844.1	7211802	7214415	-	2396	-	PF00244:14-3-3 protein
12985217	163.188	67.7566	1.26165	1.01786e-05	0.00013774	MGG_16198	NC_017844.1	3073738	3078101	-	3459	protein_coding	hypothetical protein
2677025	3993.18	1576.98	1.33988	1.01924e-05	0.00013774	MGG_03292	NC_017851.1	2366612	2369574	-	2900	protein_coding	hypothetical protein
novel.9630	166.673	68.4522	1.2735	1.02145e-05	0.000137811	-	NC_017852.1	1156918	1160443	+	3433	-	PF13540:Regulator of chromosome condensation (RCC1) repeat
novel.13285	340.465	136.508	1.31344	1.02431e-05	0.000137916	-	NW_003803360.1	128940	135945	+	7006	-	-
2676154	2.1538	22.7766	-3.44597	1.0256e-05	0.000137916	MGG_05539	NC_017844.1	5546390	5548039	-	1650	protein_coding	carboxypeptidase 2
novel.168	112.558	35.0297	1.70576	1.07503e-05	0.000144326	-	NC_017844.1	486474	492037	-	4780	-	PF00122:E1-E2 ATPase|PF00689:Cation transporting ATPase, C-terminus|PF00690:Cation transporter/ATPase, N-terminus|PF00702:haloacid dehalogenase-like hydrolase
2674097	1192.58	624.615	0.934818	1.08419e-05	0.000145317	MGG_00990	NC_017852.1	905201	909480	+	4175	protein_coding	hypothetical protein
2678276	512.195	1102.28	-1.10714	1.11082e-05	0.000148643	MGG_08010	NC_017850.1	5405415	5408076	-	2519	protein_coding	dolichyl-P-Man:Man(5)GlcNAc(2)-PP-dolichyl mannosyltransferase
2683587	1180.58	557.869	1.07971	1.12722e-05	0.000150232	MGG_07667	NC_017849.1	1437069	1439251	-	2118	protein_coding	autophagy-like protein 17
novel.7055	21.2046	0.67324	5.1055	1.12789e-05	0.000150232	-	NC_017850.1	7228976	7229963	-	639	-	-
novel.1902	39.256	5.91715	2.82642	1.12821e-05	0.000150232	-	NC_017844.1	5915118	5917310	+	411	-	-
2684643	157.723	578.006	-1.87462	1.18324e-05	0.000157304	MGG_06488	NC_017851.1	3559316	3561078	-	1763	protein_coding	2-amino-3-carboxymuconate-6-semialdehyde decarboxylase
novel.12436	30.721	83.9557	-1.44587	1.21165e-05	0.000160819	-	NC_017854.1	1140785	1145446	+	4150	-	PF08240:Alcohol dehydrogenase GroES-like domain|PF13823:Alcohol dehydrogenase GroES-associated
2680163	346.36	794.774	-1.20104	1.24269e-05	0.000164671	MGG_09300	NC_017844.1	4143718	4147157	+	3196	protein_coding	DNA replication licensing factor mcm7
2680115	49.103	8.89881	2.53294	1.25114e-05	0.000165523	MGG_09128	NW_003803360.1	105335	105873	+	539	protein_coding	hypothetical protein
2677581	924.763	2972.86	-1.68509	1.256e-05	0.000165898	MGG_04338	NC_017853.1	1124419	1127294	-	2799	protein_coding	potassium transporter 1
2678365	38.9631	8.80805	2.16577	1.28734e-05	0.000169763	MGG_08161	NC_017850.1	5903806	5907211	-	2660	protein_coding	hypothetical protein
novel.6351	21.9815	0.969438	4.55049	1.29309e-05	0.000170247	-	NC_017850.1	5225443	5227766	+	2324	-	-
novel.2061	123.03	39.5378	1.61633	1.31648e-05	0.000173047	-	NC_017844.1	6428043	6434598	+	5863	-	-
5050772	1995.43	1119.1	0.834435	1.32288e-05	0.00017361	MGG_11612	NC_017852.1	3421087	3422711	+	1625	protein_coding	3-oxoacyl-[acyl-carrier-protein] reductase
novel.12232	20.7013	1.44927	4.01711	1.33384e-05	0.000174768	-	NC_017854.1	572583	574237	-	1523	-	-
novel.3796	570.921	302.917	0.916682	1.33622e-05	0.000174799	-	NC_017849.1	4055251	4057207	+	1585	-	-
2678578	105.775	244.768	-1.21091	1.35731e-05	0.000177274	MGG_08415	NC_017850.1	7510399	7513460	+	2981	protein_coding	serin endopeptidase
novel.2389	105.399	41.5731	1.35884	1.36766e-05	0.000178341	-	NC_017844.1	7473274	7475587	+	1806	-	PF13865:C-terminal duplication domain of Friend of PRMT1
novel.7056	99.0287	29.6996	1.74158	1.40612e-05	0.000183065	-	NC_017850.1	7230444	7234384	+	3873	-	-
2677715	20.9744	0.244801	5.95925	1.41179e-05	0.00018351	MGG_10961	NC_017849.1	3633847	3638407	-	4338	protein_coding	hypothetical protein
2678453	317.132	767.457	-1.27674	1.44817e-05	0.000187542	MGG_08022	NC_017850.1	5442773	5446141	+	3369	protein_coding	hypothetical protein
2675817	176.809	367.614	-1.05514	1.44856e-05	0.000187542	MGG_05503	NC_017844.1	5453386	5454827	+	1380	protein_coding	high-affinity nickel-transporter nixA
12986035	56.1624	169.66	-1.59417	1.44969e-05	0.000187542	MGG_15388	NC_017854.1	3135396	3137058	+	1587	protein_coding	lactose permease
novel.9659	77.6967	27.2175	1.52024	1.50736e-05	0.000194695	-	NC_017852.1	1241173	1244046	-	2874	-	PF01323:DSBA-like thioredoxin domain
novel.6491	34.8034	5.30508	2.78141	1.53515e-05	0.000197971	-	NC_017850.1	5641804	5644708	-	2478	-	PF00006:ATP synthase alpha/beta family, nucleotide-binding domain|PF16886:ATPsynthase alpha/beta subunit N-term extension|PF02874:ATP synthase alpha/beta family, beta-barrel domain
novel.12280	25.4922	3.14335	3.13219	1.54094e-05	0.000198406	-	NC_017854.1	694671	698662	-	3895	-	-
12985662	503.815	1841.9	-1.87091	1.55158e-05	0.000199461	MGG_15996	NC_017844.1	216035	216802	+	647	protein_coding	hypothetical protein
2674156	75.1865	22.3431	1.74607	1.57056e-05	0.000201584	MGG_00374	NC_017852.1	3082640	3084106	-	1353	protein_coding	hypothetical protein
2674339	311.083	610.951	-0.972485	1.57687e-05	0.000202077	MGG_00299	NC_017852.1	3360431	3363059	-	2629	protein_coding	hypothetical protein
2675682	22.1833	0.592395	5.1868	1.61454e-05	0.00020658	MGG_05000	NC_017849.1	4254174	4255560	-	1260	protein_coding	hypothetical protein
2676557	151.484	320.439	-1.08401	1.70188e-05	0.000217268	MGG_03184	NC_017851.1	2782297	2784328	-	1860	protein_coding	hypothetical protein
novel.8405	18.6926	121.706	-2.69548	1.70338e-05	0.000217268	-	NC_017851.1	2995418	2999712	+	4143	-	PF12271:Chitin synthase III catalytic subunit
novel.1874	101.859	38.1728	1.42367	1.71074e-05	0.000217866	-	NC_017844.1	5848645	5851037	-	2308	-	-
novel.13250	346.368	119.026	1.5326	1.75921e-05	0.000223691	-	NW_003803360.1	8562	12135	-	3528	-	-
2675857	92.6668	228.715	-1.30916	1.78659e-05	0.00022682	MGG_05519	NC_017844.1	5492468	5494131	+	1664	protein_coding	alcohol dehydrogenase
2675572	35.1237	317.38	-3.17869	1.79769e-05	0.000227874	MGG_05120	NC_017849.1	4663495	4665018	-	1452	protein_coding	hypothetical protein
novel.2662	24.9137	2.71491	3.29141	1.80423e-05	0.000228349	-	NC_017849.1	555643	560543	+	1182	-	-
2679004	83.9556	26.2477	1.64984	1.82156e-05	0.000230187	MGG_08782	NC_017853.1	136184	136928	+	660	protein_coding	hypothetical protein
novel.9838	3939.1	2185.36	0.850453	1.8532e-05	0.000233705	-	NC_017852.1	1816142	1818227	+	1935	-	-
2674385	23.1727	75.3928	-1.69576	1.85512e-05	0.000233705	MGG_00322	NC_017852.1	3272028	3274005	-	1897	protein_coding	hypothetical protein
2675709	53.3835	159.586	-1.58811	2.00219e-05	0.000251844	MGG_05234	NC_017849.1	5086718	5088291	-	1574	protein_coding	hypothetical protein
5049512	3.67141	29.3033	-2.97253	2.0262e-05	0.000254473	MGG_11719	NC_017844.1	4396619	4397862	-	1120	protein_coding	hypothetical protein
novel.4579	104.688	247.424	-1.24346	2.0303e-05	0.000254597	-	NC_017849.1	6394922	6397107	+	1970	-	PF04828:Glutathione-dependent formaldehyde-activating enzyme
2676696	112.225	38.8868	1.51742	2.0622e-05	0.000258201	MGG_03557	NC_017851.1	1476421	1479072	+	2652	protein_coding	hypothetical protein
12984012	31.7601	5.04286	2.62718	2.10265e-05	0.000262864	MGG_17349	NC_017852.1	1204580	1205151	+	498	protein_coding	hypothetical protein
2681620	81.8106	203.982	-1.32166	2.10845e-05	0.000263186	MGG_02523	NC_017844.1	2200695	2203003	+	2133	protein_coding	hypothetical protein
novel.7468	23.5202	1.0306	4.34134	2.12676e-05	0.000265067	-	NC_017851.1	316172	317178	-	942	-	-
2681139	320.232	2329.14	-2.86262	2.13771e-05	0.000266026	MGG_01924	NC_017853.1	636876	639229	-	2008	protein_coding	benzoate 4-monooxygenase cytochrome P450
novel.10480	63.1146	14.4335	2.14087	2.19198e-05	0.000272365	-	NC_017852.1	3646310	3652403	-	5613	-	-
5049553	999.987	542.24	0.884367	2.31937e-05	0.000287757	MGG_11764	NC_017844.1	3758565	3763158	+	4018	protein_coding	hypothetical protein%2C variant
2681121	46.3037	298.158	-2.68485	2.33058e-05	0.000288625	MGG_01906	NC_017853.1	678866	680344	+	1340	protein_coding	nicotianamine synthase 3
2682141	194.073	431.095	-1.15456	2.33343e-05	0.000288625	MGG_10515	NC_017844.1	4681358	4682826	+	1379	protein_coding	hypothetical protein
novel.9295	19.4915	0.540999	5.01523	2.3429e-05	0.000289359	-	NC_017852.1	117336	119438	+	2039	-	-
2676588	102.48	220.325	-1.10128	2.47821e-05	0.000305609	MGG_03257	NC_017851.1	2510524	2513470	-	2947	protein_coding	plasma alpha-L-fucosidase
2684147	1.51762	22.6173	-3.76339	2.49199e-05	0.000306845	MGG_05828	NC_017849.1	1629110	1630264	+	1095	protein_coding	chitin deacetylase 1
5048965	20.609	97.9196	-2.24882	2.51593e-05	0.000309093	MGG_14596	NC_017844.1	1094393	1096696	+	2304	protein_coding	hypothetical protein
novel.2124	29.2688	4.32587	2.88751	2.5178e-05	0.000309093	-	NC_017844.1	6657460	6658476	-	1017	-	-
2680351	84.7068	226.758	-1.43027	2.54345e-05	0.000311773	MGG_09323	NC_017853.1	3675941	3678330	+	2390	protein_coding	phenylacetone monooxygenase
2683169	268.116	733.399	-1.45228	2.56787e-05	0.000314295	MGG_12370	NC_017850.1	6674929	6676666	+	1517	protein_coding	MKI67 FHA domain-interacting nucleolar phosphoprotein
12986868	256.34	643.387	-1.32927	2.58992e-05	0.00031652	MGG_16520	NC_017844.1	7262858	7264629	+	1772	protein_coding	hypothetical protein
2678187	10614.9	5953.67	0.83411	2.62532e-05	0.000320368	MGG_04689	NC_017844.1	6944729	6946598	-	1870	protein_coding	glucan 1%2C3-beta-glucosidase
novel.4116	160.242	68.8779	1.2113	2.66458e-05	0.000324673	-	NC_017849.1	5059955	5062340	-	2176	-	-
2682456	390.704	101.308	1.93718	2.76256e-05	0.000336111	MGG_02903	NC_017854.1	1085207	1086278	-	825	protein_coding	carboxylesterase
2678881	40.6939	102.392	-1.33446	2.77458e-05	0.000337072	MGG_08655	NC_017844.1	7695131	7696622	+	1392	protein_coding	hypothetical protein
12987076	191.976	541.347	-1.49836	2.78393e-05	0.000337707	MGG_15522	NC_017850.1	494343	496716	+	2226	protein_coding	hypothetical protein
12985928	127.419	43.1934	1.55293	2.8097e-05	0.000340063	MGG_18049	NC_017854.1	2808412	2809672	-	417	protein_coding	hypothetical protein
novel.12145	293.64	152.269	0.950561	2.81168e-05	0.000340063	-	NC_017854.1	312682	320145	+	7258	-	PF01946:Thi4 family
novel.8289	59.1663	14.1348	2.02361	2.82173e-05	0.000340774	-	NC_017851.1	2679573	2682038	+	2013	-	PF04158:Sof1-like domain|PF00400:WD domain, G-beta repeat
novel.873	69.2631	22.4436	1.63501	2.87723e-05	0.000346658	-	NC_017844.1	2677538	2683729	-	5309	-	PF02146:Sir2 family
5049970	47.1011	149.382	-1.65107	2.87892e-05	0.000346658	MGG_12230	NC_017853.1	929022	929820	+	713	protein_coding	hypothetical protein
novel.12351	625.84	348.296	0.845277	2.88543e-05	0.000346931	-	NC_017854.1	890347	898466	-	7926	-	PF12230:Pre-mRNA splicing factor PRP21 like protein|PF01805:Surp module
2675496	1619.43	3384.16	-1.06362	2.91028e-05	0.000349404	MGG_04861	NC_017849.1	3755859	3756955	-	1003	protein_coding	glycine cleavage system H protein
2680272	72.6576	24.5562	1.56178	2.92477e-05	0.00035063	MGG_11746	NC_017844.1	3992914	3993592	-	679	protein_coding	hypothetical protein
2680852	62.1436	16.485	1.91769	2.94295e-05	0.000352293	MGG_09819	NC_017853.1	4012006	4013197	-	894	protein_coding	hypothetical protein
12985029	3.1354	26.6957	-3.10555	2.98945e-05	0.000357336	MGG_16833	NC_017849.1	4038687	4039036	-	267	protein_coding	hypothetical protein
novel.10616	18.9882	0.592395	4.95122	3.0041e-05	0.000358464	-	NC_017852.1	4104113	4104976	-	682	-	-
novel.6919	20.2676	0.856877	4.97443	3.00766e-05	0.000358464	-	NC_017850.1	6840995	6847547	+	6476	-	-
5051276	40.5431	10.7665	1.89797	3.04591e-05	0.000362495	MGG_14636	NC_017852.1	465060	466944	+	1211	protein_coding	hypothetical protein
2682419	232.472	77.8191	1.58997	3.06324e-05	0.000364027	MGG_02866	NC_017854.1	1231004	1235342	-	3207	protein_coding	hypothetical protein
2674581	20.8045	68.0604	-1.73744	3.09987e-05	0.000367845	MGG_00258	NC_017852.1	3503407	3505590	+	2129	protein_coding	hypothetical protein
novel.6274	30.8123	122.478	-1.99741	3.10484e-05	0.000367901	-	NC_017850.1	4971919	4973730	-	1734	-	-
novel.8891	116.487	48.43	1.26894	3.17135e-05	0.000374853	-	NC_017851.1	4401310	4405577	-	4089	-	-
novel.9094	146.296	43.5811	1.76998	3.17268e-05	0.000374853	-	NC_017851.1	5036273	5044943	-	8374	-	PF00005:ABC transporter|PF01061:ABC-2 type transporter|PF06422:CDR ABC transporter
2678878	106.944	238.683	-1.16223	3.18631e-05	0.00037592	MGG_08642	NC_017844.1	7646520	7649662	-	3049	protein_coding	hypothetical protein
novel.11124	10.9139	0	5.97995	3.24662e-05	0.000382483	-	NC_017853.1	1383747	1384526	+	663	-	-
novel.11504	120.686	49.7025	1.28404	3.29153e-05	0.000387216	-	NC_017853.1	2484024	2493514	+	9056	-	PF00205:Thiamine pyrophosphate enzyme, central domain|PF02775:Thiamine pyrophosphate enzyme, C-terminal TPP binding domain|PF02776:Thiamine pyrophosphate enzyme, N-terminal TPP binding domain
2679367	283.996	614.42	-1.11472	3.3147e-05	0.000389382	MGG_01327	NC_017850.1	3110240	3113168	-	2305	protein_coding	hypothetical protein
12986583	1878.29	3749.03	-0.997225	3.33118e-05	0.000390756	MGG_17274	NC_017851.1	5331546	5332809	-	1137	protein_coding	hypothetical protein%2C variant
2678502	31.6251	94.6007	-1.57296	3.39552e-05	0.000397734	MGG_08306	NC_017850.1	7928476	7930087	+	1612	protein_coding	abhydrolase domain-containing protein 12
2675580	93.4952	25.3348	1.86247	3.40881e-05	0.000398718	MGG_05161	NC_017849.1	4800336	4802488	+	2153	protein_coding	hypothetical protein
2683121	1075.93	3305.52	-1.61959	3.44802e-05	0.000402729	MGG_07233	NC_017850.1	6899807	6902306	-	2384	protein_coding	hypothetical protein
2674448	352.705	778.666	-1.14183	3.50513e-05	0.000408815	MGG_00085	NC_017852.1	4174670	4177079	+	2167	protein_coding	lactose permease
2678930	180.626	369.48	-1.0329	3.51455e-05	0.00040933	MGG_08705	NC_017853.1	400787	402674	+	1798	protein_coding	methyltransferase
novel.8554	19.6393	67.5573	-1.77071	3.52135e-05	0.000409539	-	NC_017851.1	3424404	3431082	+	6407	-	PF05739:SNARE domain
novel.3969	16.496	0.244801	5.62149	3.57091e-05	0.000414156	-	NC_017849.1	4624303	4628271	-	3899	-	-
novel.8520	385.973	184.756	1.0577	3.57118e-05	0.000414156	-	NC_017851.1	3341712	3347069	-	5184	-	PF01490:Transmembrane amino acid transporter protein
2680847	2.03368	38.0633	-4.34448	3.59084e-05	0.000415845	MGG_09848	NC_017853.1	3896466	3897020	-	555	protein_coding	hypothetical protein
2684033	558.734	204.057	1.44737	3.63623e-05	0.000420507	MGG_05942	NC_017849.1	2051539	2053962	+	2036	protein_coding	flavin containing monooxygenase 9
12985921	50.0723	139.469	-1.48151	3.77726e-05	0.000436199	MGG_18046	NC_017854.1	2705682	2708333	-	2451	protein_coding	hypothetical protein
2684825	186.789	458.539	-1.29672	3.85849e-05	0.000444496	MGG_06652	NC_017844.1	2291004	2294040	-	2947	protein_coding	hypothetical protein
novel.10027	17.964	61.7648	-1.76662	3.85999e-05	0.000444496	-	NC_017852.1	2360824	2362124	-	1301	-	-
2682344	534.93	1120.43	-1.06705	3.91806e-05	0.000450549	MGG_02604	NC_017854.1	2220881	2222571	-	1583	protein_coding	hypothetical protein
2677473	3.09278	24.7888	-2.90339	4.00506e-05	0.000459907	MGG_03781	NC_017853.1	3080031	3081014	-	746	protein_coding	hypothetical protein
2676341	147.954	405.498	-1.45774	4.04577e-05	0.00046393	MGG_10826	NC_017850.1	536158	539706	+	3448	protein_coding	TTK protein kinase
novel.2934	0.545911	20.3777	-4.91497	4.08331e-05	0.000467482	-	NC_017849.1	1346773	1363153	+	530	-	-
2680889	4872.04	10850.8	-1.15511	4.08818e-05	0.000467482	MGG_09919	NC_017844.1	4340969	4343417	+	2366	protein_coding	amino transferase
novel.9679	70.2719	22.9822	1.61462	4.26628e-05	0.000487166	-	NC_017852.1	1300330	1303032	-	2525	-	PF08653:DASH complex subunit Dam1
5050705	292.74	94.8725	1.61476	4.29318e-05	0.000489554	MGG_11548	NC_017852.1	2339062	2341761	-	2700	protein_coding	hypothetical protein
5049258	20.082	1.34648	4.01572	4.35064e-05	0.000495415	MGG_13937	NC_017851.1	165938	167239	+	981	protein_coding	hypothetical protein
2680255	185.185	640.097	-1.7892	4.38059e-05	0.000498132	MGG_09188	NC_017844.1	3673832	3675601	+	1586	protein_coding	malate dehydrogenase
novel.12427	35.8595	5.73564	2.57277	4.38961e-05	0.000498464	-	NC_017854.1	1113717	1116327	-	2413	-	-
2676418	379.81	703.66	-0.888855	4.43186e-05	0.000502564	MGG_03219	NC_017851.1	2653446	2655861	+	2190	protein_coding	conidiophore development protein hymA
novel.6012	136.651	59.8895	1.20286	4.51952e-05	0.000511795	-	NC_017850.1	4183275	4187627	+	4213	-	-
2678219	3449.39	10524.4	-1.6094	4.61655e-05	0.00052206	MGG_04432	NC_017850.1	789547	791780	+	2105	protein_coding	cytochrome P450 51
novel.12006	244.231	83.0787	1.5695	4.63811e-05	0.000523773	-	NC_017853.1	3982497	4000306	-	17557	-	PF04082:Fungal specific transcription factor domain
2675629	1134.98	3484.95	-1.61883	4.66098e-05	0.00052563	MGG_04876	NC_017849.1	3798633	3800001	+	1172	protein_coding	succinate dehydrogenase cytochrome B subunit
novel.8109	91.331	24.2338	1.95272	4.68793e-05	0.000527941	-	NC_017851.1	2122976	2125611	-	2636	-	-
novel.6916	145.196	45.1671	1.70375	4.74781e-05	0.000533715	-	NC_017850.1	6827787	6840601	-	12458	-	PF02801:Beta-ketoacyl synthase, C-terminal domain|PF14765:Polyketide synthase dehydratase|PF00109:Beta-ketoacyl synthase, N-terminal domain|PF16073:Starter unit:ACP transacylase in aflatoxin biosynthesis|PF00550:Phosphopantetheine attachment site|PF00975:Thioesterase domain|PF00698:Acyl transferase domain
2674868	59.4112	20.3505	1.5489	4.75226e-05	0.000533715	MGG_01119	NC_017852.1	461603	464179	-	2577	protein_coding	transmembrane and coiled-coil domain-containing protein 4
novel.2379	91.0124	265.743	-1.54569	4.76259e-05	0.000534142	-	NC_017844.1	7442484	7444356	-	1735	-	-
novel.11549	41.9487	106.045	-1.33525	4.78313e-05	0.00053571	-	NC_017853.1	2616950	2617710	-	689	-	-
2680411	71.4286	20.6171	1.76523	4.80164e-05	0.000537048	MGG_09371	NC_017853.1	3508733	3511046	-	2116	protein_coding	phosphatidate cytidylyltransferase
2680321	143.403	50.2289	1.51427	4.84008e-05	0.000540608	MGG_09333	NC_017853.1	3650193	3651420	-	1228	protein_coding	nucleoside-diphosphate-sugar epimerase
novel.11339	69.0567	23.7854	1.53965	4.86831e-05	0.00054302	-	NC_017853.1	2002220	2003372	-	740	-	-
2677176	0.971706	22.799	-4.46529	4.92769e-05	0.000548894	MGG_04257	NC_017853.1	1397831	1399711	+	1881	protein_coding	hypothetical protein
novel.12266	92.4043	29.4971	1.672	5.00876e-05	0.000557165	-	NC_017854.1	656037	658985	+	2949	-	-
2682295	0	14.6619	-6.2097	5.02696e-05	0.00055843	MGG_02557	NC_017854.1	2387074	2388149	+	1076	protein_coding	hypothetical protein
5051326	196.945	67.1243	1.57045	5.03895e-05	0.000559002	MGG_11370	NC_017850.1	1250200	1252443	-	1982	protein_coding	hypothetical protein
novel.7489	73.1879	12.678	2.48625	5.05209e-05	0.0005597	-	NC_017851.1	365147	371378	+	3613	-	-
novel.8179	209.061	80.7227	1.38608	5.08817e-05	0.000562935	-	NC_017851.1	2327100	2331347	+	4185	-	-
novel.6505	135.622	58.6338	1.22239	5.16439e-05	0.000570596	-	NC_017850.1	5692487	5695094	+	2531	-	-
2677101	683.852	1456.96	-1.09181	5.17712e-05	0.00057123	MGG_04311	NC_017853.1	1216591	1218196	+	1606	protein_coding	3'%2C5'-bisphosphate nucleotidase
2679970	83.0116	207.304	-1.3197	5.25644e-05	0.000579089	MGG_08985	NC_017850.1	2373986	2377270	+	3125	protein_coding	beta-xylosidase
2678389	2696.45	1363.67	0.984385	5.26251e-05	0.000579089	MGG_08152	NC_017850.1	5869162	5870871	+	1710	protein_coding	hypothetical protein
2682552	2087.9	1226.32	0.767362	5.3455e-05	0.00058743	MGG_02999	NC_017854.1	698716	700736	+	1858	protein_coding	acyl-CoA thioesterase II
novel.12575	17.7585	1.3268	3.58639	5.39529e-05	0.000591475	-	NC_017854.1	1543627	1544923	-	1297	-	-
novel.2171	29.0259	5.02091	2.50768	5.39677e-05	0.000591475	-	NC_017844.1	6828232	6831571	-	3021	-	PF01083:Cutinase
novel.2475	17.3654	53.8448	-1.6303	5.42399e-05	0.000593343	-	NC_017844.1	7752663	7754844	-	2182	-	PF00078:Reverse transcriptase (RNA-dependent DNA polymerase)
2684012	161.943	333.931	-1.04566	5.42834e-05	0.000593343	MGG_05963	NC_017849.1	2133845	2135332	+	1488	protein_coding	hypothetical protein
novel.7332	46.6738	13.1338	1.8252	5.43577e-05	0.000593363	-	NC_017850.1	8106765	8143154	-	6223	-	-
2679017	2292.47	5344.28	-1.22133	5.45531e-05	0.000594701	MGG_08795	NC_017853.1	95490	99351	+	3567	protein_coding	hypothetical protein
5049323	17.278	0.837196	4.24137	5.50529e-05	0.000599351	MGG_14006	NC_017851.1	783465	783763	-	222	protein_coding	hypothetical protein
novel.371	163.772	51.9761	1.63572	5.60466e-05	0.000609357	-	NC_017844.1	1181219	1184452	-	3234	-	PF07519:Tannase and feruloyl esterase
novel.9591	5.23165	30.5985	-2.5508	5.74078e-05	0.000623328	-	NC_017852.1	1047967	1049818	-	1697	-	-
novel.11072	24.5077	73.834	-1.57636	5.77936e-05	0.000626685	-	NC_017853.1	1213081	1216448	-	3237	-	-
novel.10486	222.48	52.9283	2.09154	5.80043e-05	0.000628136	-	NC_017852.1	3666132	3686926	+	20708	-	-
novel.10790	187.987	89.0944	1.07443	5.86705e-05	0.000634511	-	NC_017853.1	218069	222290	-	4222	-	-
2677807	398.705	720.381	-0.853323	5.91341e-05	0.000638679	MGG_04474	NC_017844.1	7378035	7380963	-	2736	protein_coding	inositol phosphosphingolipids phospholipase C
5049731	261.153	89.7277	1.54526	6.04422e-05	0.000651946	MGG_11945	NC_017844.1	1486826	1489808	+	2886	protein_coding	candidapepsin
2680127	490.427	874.237	-0.834502	6.09799e-05	0.00065688	MGG_09004	NC_017854.1	2726237	2728277	-	1853	protein_coding	transcription factor IWS1
2676625	179.006	388.957	-1.11937	6.29628e-05	0.000677347	MGG_03548	NC_017851.1	1496845	1502722	+	5789	protein_coding	tropomyosin-1 alpha chain
12987342	9.49159	60.3	-2.65883	6.41497e-05	0.000689209	MGG_15428	NC_017853.1	4071086	4072857	+	1674	protein_coding	para-nitrobenzyl esterase
novel.7253	3.23069	24.6107	-2.94157	6.47361e-05	0.000694596	-	NC_017850.1	7859178	7874733	-	1039	-	-
12986074	49.9654	8.45834	2.6512	6.56563e-05	0.000702875	MGG_20272	NC_017853.1	1436502	1436597	+	96	tRNA	tRNA-Ile
novel.302	9.97493	0	5.83976	6.56796e-05	0.000702875	-	NC_017844.1	935410	936485	+	972	-	-
novel.13105	18.5376	1.53012	3.83353	6.58456e-05	0.00070373	-	NC_017854.1	3237042	3238627	+	1408	-	-
2676493	62.5167	150.597	-1.26485	6.60256e-05	0.000704732	MGG_03686	NC_017851.1	1020889	1023582	+	2694	protein_coding	hypothetical protein
novel.229	79.2927	23.3132	1.78852	6.61447e-05	0.000705084	-	NC_017844.1	650856	654213	-	3358	-	-
2676511	192.087	465.393	-1.28032	6.63211e-05	0.000706043	MGG_03635	NC_017851.1	1178826	1179938	+	1011	protein_coding	hypothetical protein
2683617	2954.97	492.312	2.58394	6.68654e-05	0.000710912	MGG_07697	NC_017849.1	1555093	1555822	+	642	protein_coding	superoxide dismutase
novel.5127	541.827	1094.66	-1.01608	6.91473e-05	0.000734219	-	NC_017850.1	1521424	1524620	+	1539	-	-
2680637	188.852	478.122	-1.3413	6.97736e-05	0.000739374	MGG_09677	NC_017854.1	2972676	2974553	+	1801	protein_coding	hypothetical protein
2679719	2611.39	4301.1	-0.720014	6.98137e-05	0.000739374	MGG_01285	NC_017850.1	2966451	2970143	-	3602	protein_coding	C6 finger domain-containing protein
2680326	48.0121	189.287	-1.9742	6.99328e-05	0.000739677	MGG_09441	NC_017853.1	3272732	3274089	+	1160	protein_coding	tricarboxylate transporter
novel.7972	16.8166	0.837196	4.22631	7.18068e-05	0.000757933	-	NC_017851.1	1753923	1758226	+	4211	-	PF11374:Protein of unknown function (DUF3176)
5049221	67.4898	21.3102	1.67958	7.18442e-05	0.000757933	MGG_14087	NC_017850.1	220882	224070	+	3189	protein_coding	beta 1%2C3 exoglucanase
2675334	3130.25	1909.35	0.713023	7.20406e-05	0.000758583	MGG_12918	NC_017849.1	4935588	4938121	-	2441	protein_coding	phosducin
novel.486	139.062	63.6864	1.139	7.20913e-05	0.000758583	-	NC_017844.1	1574518	1580470	-	5717	-	PF00732:GMC oxidoreductase|PF05199:GMC oxidoreductase
2681727	176.207	346.68	-0.972977	7.33339e-05	0.00076951	MGG_10116	NC_017851.1	4588927	4591213	+	2287	protein_coding	hypothetical protein
12986642	18.0692	58.3473	-1.67593	7.33798e-05	0.00076951	MGG_17323	NC_017852.1	713537	714715	-	1179	protein_coding	hypothetical protein
2674734	1002.22	471.256	1.09071	7.34122e-05	0.00076951	MGG_00760	NC_017852.1	1734331	1740133	-	5556	protein_coding	CMGC/DYRK/DYRK2 protein kinase
2675248	330.318	1058.58	-1.6813	7.42251e-05	0.000777035	MGG_01078	NC_017852.1	583449	585058	+	1442	protein_coding	ribosome biogenesis protein BRX1
2680865	85.5953	248.518	-1.53553	7.5342e-05	0.000787719	MGG_09804	NC_017853.1	4060168	4061358	+	1191	protein_coding	hypothetical protein
12987259	22.0533	1.95856	3.7289	7.57727e-05	0.00079121	MGG_17807	NC_017853.1	3623349	3624245	+	552	protein_coding	hypothetical protein
novel.940	779.822	1651.66	-1.08359	7.60431e-05	0.000793021	-	NC_017844.1	2935728	2936678	-	789	-	-
2685085	958.562	523.209	0.875508	7.64315e-05	0.000796056	MGG_06912	NC_017844.1	3225635	3228810	-	2663	protein_coding	hypothetical protein
2677055	279.183	7.89722	5.11612	7.67828e-05	0.000798698	MGG_10911	NC_017849.1	3656546	3657142	+	597	protein_coding	cupin domain-containing protein
novel.11798	6.32347	35.6946	-2.48715	7.85804e-05	0.000816357	-	NC_017853.1	3415594	3417071	+	1478	-	-
2680137	56.9091	8.9914	2.59471	7.91402e-05	0.000821129	MGG_09014	NC_017854.1	2701918	2703706	-	1611	protein_coding	hypothetical protein
12985287	48.3543	14.4313	1.77085	7.93995e-05	0.000822776	MGG_20073	NC_017844.1	3999571	3999642	-	72	tRNA_pseudogene	tRNA-OTHER
5051141	229.15	468.098	-1.02815	8.12598e-05	0.000840988	MGG_11170	NC_017850.1	4410509	4411950	+	1442	protein_coding	hypothetical protein
2678328	435.597	1068.34	-1.29601	8.3722e-05	0.000865375	MGG_08133	NC_017850.1	5807764	5810895	+	3052	protein_coding	pre-mRNA-processing factor 17
novel.2850	5.02127	28.1277	-2.47287	8.41629e-05	0.000868833	-	NC_017849.1	1092784	1096312	+	3399	-	PF06985:Heterokaryon incompatibility protein (HET)
2680851	1659.93	3505.7	-1.07805	8.51589e-05	0.000878007	MGG_09818	NC_017853.1	4014093	4015685	-	1593	protein_coding	hypothetical protein
2675359	1466.55	725.346	1.01428	8.54473e-05	0.00087987	MGG_05178	NC_017849.1	4852902	4854155	-	1148	protein_coding	AF-9
2685137	549.226	1069.71	-0.962233	8.66726e-05	0.000891365	MGG_06964	NC_017844.1	3392674	3394373	-	1700	protein_coding	hypothetical protein
2674348	1003.55	2427.15	-1.27371	8.72465e-05	0.00089614	MGG_00909	NC_017852.1	1169607	1173549	+	3238	protein_coding	hypothetical protein
novel.4823	135.095	58.0285	1.22441	8.87466e-05	0.000910404	-	NC_017850.1	617767	624944	-	5969	-	-
2675218	2366.74	1081.16	1.13142	8.92171e-05	0.000914084	MGG_00928	NC_017852.1	1094880	1100685	+	5717	protein_coding	Sec7 domain-containing protein
novel.3752	10.2955	42.7232	-2.07814	8.94584e-05	0.000915409	-	NC_017849.1	3923226	3924493	+	1006	-	-
2679794	764.874	347.453	1.14086	9.10581e-05	0.000930614	MGG_01485	NC_017850.1	3743125	3747171	+	3648	protein_coding	hypothetical protein
2682613	172.86	381.483	-1.14553	9.13331e-05	0.000932259	MGG_03060	NC_017854.1	448949	457082	-	7980	protein_coding	myosin type II heavy chain
2681839	13.7416	0.296197	5.34128	9.15463e-05	0.00093327	MGG_10244	NW_003803357.1	141652	142298	+	647	protein_coding	hypothetical protein
novel.4672	19.0179	67.4527	-1.82949	9.20203e-05	0.000936934	-	NC_017850.1	178449	180926	+	2478	-	-
2679404	365.589	801.871	-1.13518	9.34648e-05	0.000950458	MGG_01837	NC_017850.1	5048500	5052182	-	3433	protein_coding	GPI ethanolamine phosphate transferase 1
2678145	109.873	39.0275	1.51376	9.36749e-05	0.000951411	MGG_04835	NC_017850.1	1528842	1530405	+	1427	protein_coding	hypothetical protein
novel.4648	17.3953	1.31703	3.80093	9.48206e-05	0.000960949	-	NC_017850.1	76748	79447	+	2617	-	-
5051515	61.7304	296.912	-2.27074	9.4849e-05	0.000960949	MGG_13110	NC_017844.1	5608934	5611108	+	2175	protein_coding	hypothetical protein
5050916	237.853	102.08	1.20863	9.54286e-05	0.000965624	MGG_12315	NC_017850.1	6061341	6062524	+	1094	protein_coding	hypothetical protein
novel.1507	293.342	613.469	-1.06427	9.63897e-05	0.000974143	-	NC_017844.1	4711816	4716914	-	4819	-	-
12986963	22.1087	77.7623	-1.81267	9.73317e-05	0.000982449	MGG_15184	NC_017849.1	121107	122708	-	1602	protein_coding	peptidase U34
novel.12883	485.15	903.874	-0.89758	9.84768e-05	0.000992782	-	NC_017854.1	2422733	2431766	+	8848	-	-
2677122	371.331	644.693	-0.794979	9.92016e-05	0.000998858	MGG_04198	NC_017853.1	1618730	1619634	+	905	protein_coding	hypothetical protein
5049663	2294.02	4489.43	-0.968594	0.000100019	0.00100585	MGG_11871	NC_017844.1	2457057	2458606	-	1484	protein_coding	allantoicase
2679432	7091.01	13790.6	-0.959703	0.000102912	0.00103367	MGG_01230	NC_017850.1	2766842	2769123	+	2107	protein_coding	succinate-semialdehyde dehydrogenase
novel.10047	110.471	42.8503	1.35092	0.000104904	0.00105228	-	NC_017852.1	2410139	2417649	-	7450	-	PF02836:Glycosyl hydrolases family 2, TIM barrel domain
2676303	104.946	217.162	-1.05216	0.000105134	0.00105228	MGG_10791	NC_017852.1	226833	228065	-	1155	protein_coding	hypothetical protein
2684750	112.002	42.2955	1.4244	0.000105151	0.00105228	MGG_06595	NC_017851.1	3152199	3154199	+	1694	protein_coding	hypothetical protein
2679306	2469.94	7351.4	-1.57368	0.000105441	0.00105389	MGG_01592	NC_017850.1	4116934	4118984	-	1929	protein_coding	eukaryotic translation initiation factor 2 subunit gamma
2682976	135.863	48.6262	1.5037	0.000106119	0.00105938	MGG_07091	NC_017850.1	6330570	6334638	-	4069	protein_coding	polyphosphoinositide phosphatase
2681187	110.865	330.082	-1.56854	0.000106417	0.00106105	MGG_02096	NC_017844.1	551131	554596	+	3394	protein_coding	glycoside hydrolase
2679929	13.7267	0.296197	5.33376	0.000107561	0.00107116	MGG_08943	NC_017850.1	2220588	2222379	+	1350	protein_coding	hypothetical protein
2675983	55.6763	15.3199	1.88427	0.000108983	0.001084	MGG_05419	NC_017844.1	5152660	5156009	-	2902	protein_coding	hypothetical protein
2678919	72.2277	23.5157	1.60259	0.000109505	0.00108693	MGG_08767	NC_017853.1	190868	193261	+	2318	protein_coding	hypothetical protein
2680276	72.7783	13.264	2.51436	0.000109544	0.00108693	MGG_09271	NC_017844.1	4037110	4038793	-	1496	protein_coding	hypothetical protein
novel.12782	90.1412	203.698	-1.16847	0.000111783	0.00110781	-	NC_017854.1	2117830	2120756	-	2927	-	-
2683677	65.9578	25.1561	1.38796	0.000112199	0.00110931	MGG_07750	NC_017849.1	5622848	5624134	-	1287	protein_coding	hypothetical protein
2677419	203.816	524.036	-1.36217	0.000112207	0.00110931	MGG_03757	NC_017853.1	3163451	3165317	-	1867	protein_coding	hypothetical protein
novel.4421	2.1538	21.4715	-3.36986	0.000112377	0.00110966	-	NC_017849.1	5947222	5950975	+	366	-	-
novel.7939	17.4686	1.51044	3.5027	0.000115751	0.00114159	-	NC_017851.1	1664740	1667199	+	2365	-	PF11327:Protein of unknown function (DUF3129)
5051254	7.17506	30.5563	-2.08546	0.00011704	0.00115291	MGG_11285	NC_017850.1	2353385	2354179	+	741	protein_coding	hypothetical protein
novel.8423	48.4327	14.5241	1.7345	0.000119402	0.00117477	-	NC_017851.1	3046230	3049620	-	3322	-	-
2683322	237.685	88.2166	1.4423	0.000123779	0.00121636	MGG_07402	NC_017849.1	481523	482883	-	1169	protein_coding	hypothetical protein
2676950	1.92849	21.0071	-3.53884	0.000124228	0.00121931	MGG_03403	NC_017851.1	2000442	2001419	+	886	protein_coding	hypothetical protein
2677765	1451.91	4462.28	-1.62009	0.000124828	0.00122374	MGG_04543	NC_017850.1	979555	981972	+	2418	protein_coding	hypothetical protein
2674823	2222.46	523.775	2.08343	0.000125125	0.0012244	MGG_00298	NC_017852.1	3365942	3367660	-	1530	protein_coding	hypothetical protein
2677652	348.326	727.244	-1.06318	0.000125196	0.0012244	MGG_04142	NC_017853.1	1819625	1821359	+	1667	protein_coding	hypothetical protein
5050802	1051.39	483.65	1.11824	0.000127539	0.00124583	MGG_11636	NC_017852.1	3713850	3718799	+	4950	protein_coding	serine/threonine protein kinase
2677401	145.133	319.262	-1.13835	0.000128069	0.00124952	MGG_04194	NC_017853.1	1635455	1637705	-	2002	protein_coding	acetyl esterase
novel.12052	30.954	6.95979	2.13801	0.000130937	0.00127597	-	NC_017853.1	4127122	4128537	+	1416	-	-
2680069	0.651103	17.004	-4.62808	0.000132579	0.00129044	MGG_09022	NC_017854.1	2680095	2681880	+	1595	protein_coding	hypothetical protein
novel.5692	256.702	120.573	1.09218	0.000134982	0.00131226	-	NC_017850.1	3261719	3266863	+	5034	-	PF13532:2OG-Fe(II) oxygenase superfamily
novel.7022	142.799	328.564	-1.20014	0.000136249	0.00132301	-	NC_017850.1	7144748	7148493	+	3609	-	PF00383:Cytidine and deoxycytidylate deaminase zinc-binding region
novel.755	82.2545	31.6359	1.36133	0.000144214	0.00139869	-	NC_017844.1	2336306	2338279	-	1891	-	-
2675449	856.825	1668.07	-0.960476	0.000144955	0.00140421	MGG_05317	NC_017849.1	5387140	5388585	+	1272	protein_coding	S-formylglutathione hydrolase
2678623	4.03966	27.9179	-2.76403	0.000145191	0.00140483	MGG_08239	NC_017850.1	8152109	8153443	-	1236	protein_coding	hypothetical protein
2681344	65.0825	184.642	-1.50346	0.000148113	0.00143141	MGG_02247	NC_017844.1	1128394	1129982	-	1475	protein_coding	SAM-dependent methyltransferase
novel.7643	19.7068	2.96948	2.70389	0.000148691	0.0014353	-	NC_017851.1	827151	832203	+	4947	-	PF10232:Mediator of RNA polymerase II transcription complex subunit 8
5050188	960.592	1766.13	-0.879321	0.000148952	0.00143612	MGG_12816	NC_017851.1	3456262	3458035	-	1646	protein_coding	hypothetical protein
novel.9992	92.0842	34.2119	1.43601	0.000149901	0.00144272	-	NC_017852.1	2243699	2250894	+	6430	-	PF01979:Amidohydrolase family
novel.9134	333.051	132.705	1.3333	0.000149989	0.00144272	-	NC_017851.1	5184554	5194936	+	9848	-	PF06398:Integral peroxisomal membrane peroxin
novel.8116	3069.03	1185.32	1.37362	0.000150286	0.00144387	-	NC_017851.1	2143737	2154876	+	11017	-	-
2681492	65.8905	157.799	-1.26406	0.000153258	0.0014707	MGG_02395	NC_017844.1	1682670	1689641	-	6972	protein_coding	leucine-rich repeat-containing protein 23
novel.6954	758.4	180.571	2.07613	0.000154787	0.00148363	-	NC_017850.1	6925261	6929305	+	4045	-	PF01412:Putative GTPase activating protein for Arf
novel.11999	121.384	37.5658	1.71657	0.000157947	0.00151215	-	NC_017853.1	3963595	3964423	-	641	-	-
novel.595	17.7407	78.6556	-2.1205	0.000161188	0.00153978	-	NC_017844.1	1877363	1880528	+	3166	-	-
novel.4848	111.497	43.409	1.36406	0.00016121	0.00153978	-	NC_017850.1	686595	694182	-	7588	-	PF10329:Region of unknown function (DUF2417)
novel.7718	65.43	19.8117	1.69661	0.000162632	0.00155155	-	NC_017851.1	1029992	1032287	+	2188	-	PF05191:Adenylate kinase, active site lid|PF00406:Adenylate kinase
2678633	0	10.4167	-5.72099	0.000164706	0.0015695	MGG_08355	NC_017850.1	7728874	7729446	-	461	protein_coding	hypothetical protein
novel.3646	14.8435	0.296197	5.46475	0.000164899	0.00156952	-	NC_017849.1	3641474	3648668	-	6916	-	PF01565:FAD binding domain
2681826	4.80586	25.2394	-2.37688	0.000165669	0.00157501	MGG_10275	NW_003803357.1	17115	19206	-	1992	protein_coding	hypothetical protein
12985694	14.7531	0.837196	4.03453	0.000167114	0.00158673	MGG_16028	NC_017844.1	471934	472230	+	225	protein_coding	hypothetical protein
2682826	7131.8	3919.48	0.863331	0.00016729	0.00158673	MGG_02627	NC_017854.1	2137834	2140628	+	2719	protein_coding	atypical/ABC1/ABC1-B protein kinase
2681041	1166.52	646.516	0.852933	0.000170215	0.00161261	MGG_02183	NC_017844.1	871133	877687	-	6555	protein_coding	helicase swr-1
novel.10492	12.9199	51.8196	-1.99569	0.000170576	0.00161416	-	NC_017852.1	3702850	3704324	-	1410	-	-
novel.6446	57.293	16.9134	1.76349	0.000170852	0.0016149	-	NC_017850.1	5535543	5539686	-	3930	-	-
novel.11200	70.323	23.2031	1.63263	0.000171226	0.00161656	-	NC_017853.1	1609548	1612482	+	2877	-	PF11327:Protein of unknown function (DUF3129)
2675874	5109.46	9422.28	-0.883028	0.000178008	0.00167712	MGG_05467	NC_017844.1	5317021	5319636	+	2344	protein_coding	sodium/nucleoside cotransporter 1
5049496	973.525	1828.3	-0.910109	0.00017805	0.00167712	MGG_11710	NC_017844.1	4538236	4539371	-	1032	protein_coding	hypothetical protein
novel.10415	87.1516	212.269	-1.28634	0.000179762	0.00169066	-	NC_017852.1	3451977	3454822	+	2531	-	-
novel.10668	37.8435	10.4582	1.88669	0.000179901	0.00169066	-	NC_017852.1	4258080	4262080	-	4001	-	-
novel.7037	48.9331	8.1542	2.51217	0.000183351	0.0017211	-	NC_017850.1	7173799	7182880	+	8648	-	-
5049082	83.5544	29.0775	1.49593	0.000185113	0.00173564	MGG_13216	NC_017849.1	2509278	2510310	-	963	protein_coding	hypothetical protein
2679827	151.138	323.75	-1.10247	0.000188871	0.00176886	MGG_08841	NC_017850.1	1827843	1831733	+	3815	protein_coding	hypothetical protein
novel.661	39.9972	6.46806	2.74191	0.000189897	0.00177586	-	NC_017844.1	2076240	2078856	+	2617	-	-
2680244	8.58749	38.8411	-2.13803	0.000190054	0.00177586	MGG_09177	NC_017844.1	3634520	3636498	+	1979	protein_coding	hypothetical protein
2681446	17.1371	1.64268	3.45978	0.0001917	0.00178831	MGG_02349	NC_017844.1	1495633	1496700	-	988	protein_coding	pyrroline-5-carboxylate reductase
12986036	28.1889	91.7692	-1.71049	0.000191823	0.00178831	MGG_15389	NC_017854.1	3137822	3138289	+	468	protein_coding	hypothetical protein
2684922	71.5748	189.492	-1.40797	0.000192233	0.00179008	MGG_06749	NC_017844.1	2594045	2595516	+	1424	protein_coding	hypothetical protein
2674698	597.339	1026.5	-0.782439	0.000192855	0.00179384	MGG_00597	NC_017852.1	2351856	2355378	-	3386	protein_coding	Hsk1-interacting molecule 1
2685142	332.91	616.429	-0.891101	0.000195296	0.00181448	MGG_06969	NC_017844.1	3407534	3410460	+	2859	protein_coding	minichromosome loss protein 1
12987230	22.6746	3.24599	2.70035	0.00019632	0.00182102	MGG_15580	NC_017850.1	1552834	1556036	-	3102	protein_coding	hypothetical protein
novel.2697	20.9922	2.90831	2.89439	0.000196446	0.00182102	-	NC_017849.1	674152	677996	+	3701	-	-
2682609	228.465	112.7	1.01139	0.000197818	0.00183166	MGG_03056	NC_017854.1	471394	473720	+	2255	protein_coding	aorsin
2683521	244.367	615.644	-1.33587	0.000199469	0.00184487	MGG_13429	NC_017849.1	1165613	1168526	-	2914	protein_coding	glycoside hydrolase
2678126	944.068	563.102	0.746343	0.000202506	0.00187083	MGG_04679	NC_017844.1	6993454	6995957	-	2420	protein_coding	ssgprc1
2684852	55.3638	11.8067	2.17368	0.00020324	0.00187351	MGG_06679	NC_017844.1	2365690	2369562	-	3777	protein_coding	hypothetical protein
novel.6522	23.9221	64.0194	-1.42476	0.000203254	0.00187351	-	NC_017850.1	5730344	5734387	+	3751	-	PF01284:Membrane-associating domain
2682497	1954.26	1077.05	0.860538	0.000206829	0.00190064	MGG_02944	NC_017854.1	901484	906628	-	5145	protein_coding	HAL protein kinase
2683995	9063.51	4566.45	0.988768	0.000206841	0.00190064	MGG_05980	NC_017849.1	2178041	2179478	-	1438	protein_coding	pyridoxine biosynthesis protein PDX1
novel.203	667.917	360.215	0.893528	0.000206895	0.00190064	-	NC_017844.1	579067	585372	+	6150	-	PF04389:Peptidase family M28
12985347	0.272956	13.1437	-5.10223	0.000212812	0.0019528	MGG_16317	NC_017844.1	4703213	4704350	+	556	protein_coding	hypothetical protein
27922219	1957.06	915.455	1.09475	0.000214458	0.00196571	MGG_18135	NW_003803332.1	1	1482	+	1482	protein_coding	hypothetical protein
novel.11044	283.165	560.397	-0.987121	0.000216983	0.00198662	-	NC_017853.1	1130309	1135555	+	5169	-	PF00141:Peroxidase
novel.6142	119.301	40.7986	1.52476	0.000218755	0.00199853	-	NC_017850.1	4576873	4582016	+	4971	-	PF01070:FMN-dependent dehydrogenase|PF00173:Cytochrome b5-like Heme/Steroid binding domain
2675587	142.141	258.769	-0.862294	0.000218773	0.00199853	MGG_05049	NC_017849.1	4419607	4423994	+	4330	protein_coding	hypothetical protein
2675115	49.6864	16.4683	1.61932	0.000219806	0.00200573	MGG_00048	NC_017852.1	4297074	4299247	-	2079	protein_coding	hypothetical protein
novel.6196	103.116	40.2261	1.33868	0.000223103	0.00203355	-	NC_017850.1	4751249	4753347	-	2010	-	-
2683126	449.603	253.408	0.829265	0.000223575	0.00203557	MGG_07238	NC_017850.1	6911550	6913738	-	2115	protein_coding	DNA polymerase kappa
novel.5298	31.6211	7.62326	2.06454	0.000224634	0.00204294	-	NC_017850.1	2013171	2015823	+	2586	-	-
12986005	14.1169	0.540999	4.56119	0.000225328	0.00204698	MGG_14959	NC_017853.1	1381341	1382337	+	831	protein_coding	cutinase
novel.9648	19.5093	2.3574	2.90238	0.000227592	0.00206525	-	NC_017852.1	1205154	1210190	-	4432	-	PF08066:PMC2NT (NUC016) domain|PF01612:3'-5' exonuclease|PF00570:HRDC domain
novel.3691	55.8669	177.959	-1.67253	0.000229897	0.00208386	-	NC_017849.1	3779449	3785578	+	5178	-	PF07859:alpha/beta hydrolase fold
novel.2297	46.9552	9.93168	2.25996	0.000231268	0.00209396	-	NC_017844.1	7205059	7211748	+	6375	-	-
2683706	58.8851	285.735	-2.275	0.000232206	0.00210013	MGG_07779	NC_017849.1	5742832	5745336	+	2171	protein_coding	quinate permease
novel.3443	79.3516	28.2798	1.49185	0.000233167	0.00210649	-	NC_017849.1	2988012	2991167	-	3027	-	-
2675317	195.98	355.296	-0.858655	0.000233931	0.00211106	MGG_04871	NC_017849.1	3785470	3787569	-	2100	protein_coding	tRNA (adenine-N(1)-)-methyltransferase catalytic subunit trm61%2C variant
novel.6047	582.554	1143.76	-0.973215	0.000240357	0.00216665	-	NC_017850.1	4298289	4302265	-	3636	-	-
novel.7252	0.924059	16.1818	-3.9919	0.000241737	0.0021767	-	NC_017850.1	7856541	7857260	.	720	-	PF13976:GAG-pre-integrase domain
novel.12235	17.2802	1.623	3.29533	0.000243321	0.00218855	-	NC_017854.1	576642	583074	-	6231	-	-
2681253	6.10607	42.5067	-2.83492	0.000244317	0.00219509	MGG_02130	NC_017844.1	663505	665361	-	1704	protein_coding	lipase 2
2680809	33.1991	98.5876	-1.59123	0.00024461	0.00219532	MGG_09852	NC_017853.1	3879910	3882143	-	2142	protein_coding	sugar transporter STL1
2682261	69.4766	28.9386	1.26841	0.000245762	0.00220324	MGG_10648	NC_017844.1	4530873	4533285	-	2303	protein_coding	hypothetical protein
12986334	220.253	863.473	-1.97138	0.00024855	0.00222579	MGG_16403	NC_017844.1	5626668	5628227	-	1560	protein_coding	hypothetical protein
2681192	701.589	3831.96	-2.44943	0.000249343	0.00223045	MGG_02101	NC_017844.1	569238	570870	+	1229	protein_coding	hypothetical protein
2680373	35.8277	107.277	-1.57812	0.000252991	0.00226061	MGG_09392	NC_017853.1	3434642	3438387	+	3407	protein_coding	hypothetical protein
2680531	319.713	546.101	-0.773724	0.000254006	0.0022672	MGG_09494	NC_017849.1	3493226	3494715	-	1406	protein_coding	hypothetical protein
2683477	22.4115	67.0571	-1.57787	0.000255583	0.00227879	MGG_07557	NC_017849.1	1014957	1015893	+	937	protein_coding	hypothetical protein
2677899	1818.59	5785.36	-1.66976	0.000256083	0.00228076	MGG_04773	NC_017850.1	1408331	1411227	+	2509	protein_coding	oligosaccharyl transferase STT3 subunit
2677507	1061.66	413.618	1.36295	0.00025712	0.0022875	MGG_04078	NC_017853.1	2033160	2036288	+	2857	protein_coding	hypothetical protein
2684807	232.311	74.0938	1.63966	0.000259258	0.00230323	MGG_11075	NC_017852.1	10699	12751	+	1682	protein_coding	hypothetical protein
novel.2992	72.5147	13.119	2.42595	0.000259451	0.00230323	-	NC_017849.1	1555610	1561220	-	5454	-	-
2676932	70.2317	257.197	-1.87226	0.000260916	0.00231367	MGG_03298	NC_017851.1	2349451	2351592	-	1808	protein_coding	hypothetical protein
novel.10040	25.6748	4.40898	2.60807	0.000261193	0.00231367	-	NC_017852.1	2395366	2397316	-	1879	-	-
5050138	74.5325	155.009	-1.04791	0.000267367	0.00236579	MGG_12765	NC_017851.1	2862436	2863855	+	1348	protein_coding	hypothetical protein
novel.8556	36.1929	8.46272	2.08718	0.00027341	0.00241665	-	NC_017851.1	3433589	3437664	+	3792	-	-
2680640	7.96408	0	5.50971	0.000275054	0.00242855	MGG_09626	NC_017854.1	3154722	3155132	+	411	protein_coding	hypothetical protein
novel.63	2432.05	1273.57	0.933887	0.000275554	0.00243035	-	NC_017844.1	194251	202678	+	8067	-	PF07690:Major Facilitator Superfamily
12986597	2.00096	16.9305	-3.05765	0.000276148	0.00243296	MGG_17286	NC_017851.1	5517172	5521251	-	3464	protein_coding	hypothetical protein
2677397	564.746	964.582	-0.771892	0.000278112	0.00244762	MGG_04190	NC_017853.1	1650331	1653742	-	3265	protein_coding	hypothetical protein
12984406	1020.04	3765.5	-1.88447	0.00028448	0.00250098	MGG_16126	NC_017844.1	1798769	1800333	-	1316	protein_coding	hypothetical protein
12986228	13.7139	0.969438	3.89287	0.00028588	0.00251059	MGG_15517	NC_017850.1	311634	313486	-	1769	protein_coding	hypothetical protein
novel.422	25.154	5.10176	2.29651	0.000287967	0.0025262	-	NC_017844.1	1331597	1332673	-	994	-	-
2679969	10.2578	45.659	-2.15031	0.000291293	0.00255264	MGG_08984	NC_017850.1	2369983	2373093	+	3027	protein_coding	hypothetical protein
novel.10746	18.1843	2.80552	2.72095	0.00029369	0.00256956	-	NC_017853.1	66797	72979	+	5749	-	PF16573:N-terminal beta-sandwich domain of polyadenylation factor|PF16575:mRNA cleavage and polyadenylation factor CLP1 P-loop
2683566	4.30759	28.4643	-2.7324	0.000293952	0.00256956	MGG_07646	NC_017849.1	1315141	1317732	-	2592	protein_coding	alpha-glucuronidase
2679523	6189.57	3835.34	0.690249	0.000294167	0.00256956	MGG_01577	NC_017850.1	4066090	4068924	+	2754	protein_coding	hypothetical protein
2682198	430.24	754.554	-0.808511	0.000296697	0.00258889	MGG_10585	NC_017854.1	2806680	2807687	-	1008	protein_coding	monooxygenase
2681218	51.8551	19.5428	1.42153	0.000302503	0.00263674	MGG_02063	NC_017844.1	444783	445572	+	790	protein_coding	hypothetical protein
2683676	21.4249	3.8483	2.51055	0.000306817	0.0026715	MGG_07749	NC_017849.1	5621876	5622581	+	594	protein_coding	hypothetical protein
novel.8456	25.5647	4.82524	2.44624	0.000308786	0.00268312	-	NC_017851.1	3162347	3164326	-	1873	-	-
2674337	1941.43	1071.96	0.855859	0.000308808	0.00268312	MGG_00119	NC_017852.1	4071842	4073262	-	1077	protein_coding	hypothetical protein
2678191	920.611	1459.15	-0.664837	0.000309525	0.0026865	MGG_04693	NC_017844.1	6929520	6931564	+	1775	protein_coding	WD repeat-containing protein 57
2682728	3460.6	1920.8	0.849843	0.000318674	0.00276297	MGG_02746	NC_017854.1	1679199	1682223	-	3025	protein_coding	hypothetical protein
2684103	49.6348	16.5341	1.60136	0.000319501	0.0027672	MGG_13286	NC_017849.1	1797382	1799005	-	1536	protein_coding	hypothetical protein
2679230	79.0508	196.066	-1.31135	0.000320486	0.0027728	MGG_01403	NC_017850.1	3411710	3412561	+	852	protein_coding	fungal cellulose binding domain-containing protein
novel.11531	314.238	174.16	0.855533	0.000321253	0.0027765	-	NC_017853.1	2563746	2569382	+	5637	-	-
novel.10189	105.963	41.3603	1.3804	0.000323732	0.00279496	-	NC_017852.1	2829278	2835944	+	6577	-	PF00651:BTB/POZ domain|PF13540:Regulator of chromosome condensation (RCC1) repeat|PF13637:Ankyrin repeats (many copies)
novel.4257	201.114	100.837	0.988706	0.000328711	0.00283496	-	NC_017849.1	5467199	5469519	+	2321	-	-
novel.8002	143.685	63.8935	1.15597	0.000329482	0.00283862	-	NC_017851.1	1825763	1826585	-	756	-	-
2674878	2865.85	9851.49	-1.78145	0.000329944	0.0028396	MGG_00408	NC_017852.1	2981782	2983920	+	2010	protein_coding	RCC1 domain-containing protein
novel.10619	30.053	7.72605	1.98616	0.000334176	0.002873	-	NC_017852.1	4107817	4120399	-	6836	-	PF03600:Citrate transporter
2675312	2244.17	1402.58	0.67823	0.000335178	0.00287666	MGG_05244	NC_017849.1	5121409	5129417	+	7669	protein_coding	pre-mRNA-processing-splicing factor 8
2680199	339.237	127.752	1.4186	0.000335513	0.00287666	MGG_09276	NC_017844.1	4073045	4076042	+	2998	protein_coding	hypothetical protein
12987281	23.9241	70.0246	-1.54285	0.000335761	0.00287666	MGG_17814	NC_017853.1	3692526	3693360	-	735	protein_coding	hypothetical protein
12986667	30.5135	92.4279	-1.59127	0.000336009	0.00287666	MGG_15873	NC_017850.1	6713946	6714377	-	432	protein_coding	hypothetical protein
novel.11647	77.7007	204.795	-1.4022	0.00035359	0.00302401	-	NC_017853.1	2870891	2874738	+	3736	-	PF01209:ubiE/COQ5 methyltransferase family
novel.7000	5.51953	36.2495	-2.66278	0.000357194	0.00305164	-	NC_017850.1	7080418	7086722	-	5989	-	PF01151:GNS1/SUR4 family
novel.202	1209.24	373.571	1.69773	0.000358553	0.00306005	-	NC_017844.1	574363	579066	-	4704	-	-
12987057	3.27834	31.9117	-3.2958	0.00036334	0.00309767	MGG_20124	NC_017849.1	985978	986061	+	84	tRNA	tRNA-Arg
2675662	943.991	1645.67	-0.801487	0.000369295	0.00314516	MGG_04882	NC_017849.1	3816738	3818673	-	1801	protein_coding	hypothetical protein
2681750	188.799	379.362	-1.00572	0.000375619	0.0031957	MGG_12243	NC_017853.1	785900	788604	-	2634	protein_coding	hypothetical protein
novel.3439	71.1698	17.9269	1.94869	0.000377181	0.00320278	-	NC_017849.1	2976925	2978825	+	1854	-	-
novel.9198	11439.9	30629.6	-1.42083	0.000377235	0.00320278	-	NC_017851.1	5369383	5373667	+	4004	-	-
novel.1759	15.8201	1.77492	3.31191	0.000383159	0.00324969	-	NC_017844.1	5481118	5481994	-	877	-	-
2675001	2788.48	1237.08	1.17155	0.000388268	0.00328961	MGG_00041	NC_017852.1	4335823	4337198	+	1308	protein_coding	O-methyltransferase
novel.9646	34.0191	7.02322	2.21985	0.000389876	0.00329982	-	NC_017852.1	1201682	1204582	-	2901	-	-
2674884	34.1097	7.28558	2.30382	0.000393479	0.00332348	MGG_00426	NC_017852.1	2932221	2933147	+	819	protein_coding	short-chain dehydrogenase/reductase SDR
2681833	258.377	88.1792	1.54283	0.000393484	0.00332348	MGG_10235	NW_003803357.1	171926	173596	+	1571	protein_coding	hypothetical protein
novel.9875	656.711	1103.7	-0.750029	0.000395114	0.0033338	-	NC_017852.1	1926625	2012082	-	7946	-	PF04137:Endoplasmic Reticulum Oxidoreductin 1 (ERO1)
5051743	38.3312	6.22524	2.56708	0.000411693	0.00347011	MGG_14340	NC_017844.1	4763439	4764473	-	1035	protein_coding	hypothetical protein
novel.6233	29.7743	76.7533	-1.35131	0.000412303	0.00347167	-	NC_017850.1	4857595	4862014	-	4099	-	PF00106:short chain dehydrogenase
novel.9535	192.078	105.721	0.8622	0.000414308	0.00348402	-	NC_017852.1	877488	883591	+	6104	-	PF03834:Binding domain of DNA repair protein Ercc1 (rad10/Swi10)
2674367	96.7513	251.683	-1.38343	0.000414623	0.00348402	MGG_00464	NC_017852.1	2804762	2807640	+	2039	protein_coding	MFS phospholipid transporter Git1
2679795	208.81	92.4962	1.16244	0.000416058	0.00349249	MGG_01486	NC_017850.1	3748524	3752834	+	4020	protein_coding	fungal specific transcription factor domain-containing protein
novel.6738	0.69875	16.4783	-4.54554	0.000417964	0.0035049	-	NC_017850.1	6282687	6290296	+	7433	-	PF01150:GDA1/CD39 (nucleoside phosphatase) family
novel.13142	21.6423	3.71379	2.63224	0.000418876	0.00350894	-	NC_017854.1	3381560	3383931	-	2372	-	-
novel.1558	64.2805	129.599	-1.01972	0.000419523	0.00351077	-	NC_017844.1	4865230	4867415	-	1876	-	-
novel.10386	413.23	246.583	0.744472	0.000427744	0.00357591	-	NC_017852.1	3368218	3374088	+	5606	-	PF07971:Glycosyl hydrolase family 92
2675605	22.6469	83.6682	-1.87918	0.000428435	0.00357802	MGG_05165	NC_017849.1	4812695	4814849	-	2076	protein_coding	hypothetical protein
novel.11803	1.93838	17.7581	-3.28804	0.000429665	0.00358463	-	NC_017853.1	3431479	3434483	+	2667	-	PF00749:tRNA synthetases class I (E and Q), catalytic domain|PF03950:tRNA synthetases class I (E and Q), anti-codon binding domain
novel.3698	18.9902	77.703	-2.00933	0.000432961	0.00360845	-	NC_017849.1	3795905	3798451	-	2547	-	-
novel.1265	152.405	77.1012	0.988476	0.000433564	0.0036098	-	NC_017844.1	3958506	3967636	+	8513	-	PF01284:Membrane-associating domain
2674912	2410.91	768.058	1.6518	0.000435979	0.00362621	MGG_00863	NC_017852.1	1341398	1344398	+	2841	protein_coding	hypothetical protein
12986728	26.4411	70.4347	-1.4158	0.000437463	0.00363486	MGG_15094	NC_017850.1	7505873	7507573	+	1506	protein_coding	acetylcholinesterase
2678165	1108.68	2991.66	-1.4325	0.000439818	0.00365071	MGG_04500	NC_017844.1	7294515	7296108	+	1376	protein_coding	dolichyl-diphosphooligosaccharide-protein glycotransferase
2679248	1856.45	4505.77	-1.2795	0.000442864	0.00367227	MGG_01472	NC_017850.1	3688022	3690467	+	2030	protein_coding	arf GTPase-activating protein
12985108	13.0429	1.02083	3.78225	0.0004598	0.00380884	MGG_16859	NC_017849.1	4525171	4525485	-	315	protein_coding	hypothetical protein
novel.2229	280.075	59.878	2.21353	0.000462701	0.00382899	-	NC_017844.1	6988717	6993431	-	4570	-	-
novel.776	219.854	690.539	-1.65201	0.000464581	0.00384066	-	NC_017844.1	2404532	2410318	+	5285	-	PF00903:Glyoxalase/Bleomycin resistance protein/Dioxygenase superfamily
novel.5259	173.475	95.0066	0.872865	0.000467897	0.00386203	-	NC_017850.1	1885217	1967235	-	17910	-	PF05187:Electron transfer flavoprotein-ubiquinone oxidoreductase, 4Fe-4S|PF13450:NAD(P)-binding Rossmann-like domain
novel.4813	32.447	8.84953	1.8427	0.00046811	0.00386203	-	NC_017850.1	595550	598790	+	2985	-	PF00076:RNA recognition motif. (a.k.a. RRM, RBD, or RNP domain)
novel.9789	491.661	170.897	1.53187	0.000469957	0.0038732	-	NC_017852.1	1641781	1799748	-	11886	-	PF03473:MOSC domain|PF00111:2Fe-2S iron-sulfur cluster binding domain
novel.8380	42.4617	11.1214	1.88407	0.000470412	0.0038732	-	NC_017851.1	2916894	2922048	+	5007	-	-
novel.4710	383.241	623.706	-0.701329	0.000471426	0.00387765	-	NC_017850.1	300538	477740	+	5818	-	PF01053:Cys/Met metabolism PLP-dependent enzyme
novel.6498	274.866	530.15	-0.946199	0.00047841	0.00393114	-	NC_017850.1	5670139	5681656	+	11275	-	PF00172:Fungal Zn(2)-Cys(6) binuclear cluster domain|PF12464:Maltose acetyltransferase|PF00132:Bacterial transferase hexapeptide (six repeats)
2682073	505.61	1145.79	-1.18039	0.000482277	0.00395498	MGG_10440	NC_017850.1	251752	252678	+	767	protein_coding	endoribonuclease L-PSP
novel.12324	128.269	66.0799	0.952072	0.000482279	0.00395498	-	NC_017854.1	808334	814206	+	4285	-	-
2681208	1341.93	811.013	0.72713	0.000489299	0.00400853	MGG_02117	NC_017844.1	608129	610354	+	2134	protein_coding	hypothetical protein
5051222	728.261	1184.44	-0.702095	0.000498638	0.00407764	MGG_11256	NC_017850.1	2815133	2817406	-	2145	protein_coding	actl6a protein
2674292	642.281	357.708	0.845853	0.000498732	0.00407764	MGG_00811	NC_017852.1	1528958	1531084	+	2127	protein_coding	hypothetical protein
2677701	503.953	283.279	0.829836	0.000499848	0.00408267	MGG_04171	NC_017853.1	1722400	1724656	+	2257	protein_coding	hypothetical protein
5049273	0	7.71614	-5.31813	0.000501339	0.00409077	MGG_13953	NC_017851.1	312724	314237	+	1404	protein_coding	hypothetical protein
2682372	550.789	928.354	-0.754673	0.00050315	0.00410145	MGG_02819	NC_017854.1	1399846	1402181	-	2336	protein_coding	hypothetical protein
novel.10637	18.352	74.0802	-1.99716	0.000503921	0.00410365	-	NC_017852.1	4150449	4158920	+	8348	-	PF00665:Integrase core domain
novel.1945	13.8866	47.0829	-1.76342	0.000509613	0.00414587	-	NC_017844.1	6039170	6040776	+	1607	-	-
12984861	741.389	439.626	0.754754	0.000515319	0.00418812	MGG_17976	NC_017854.1	1654216	1658445	-	4110	protein_coding	hypothetical protein
2677253	695.822	1639.59	-1.23758	0.000516044	0.00418985	MGG_04045	NC_017853.1	2131908	2135141	+	3081	protein_coding	mannosyl-oligosaccharide glucosidase
2674978	13.158	63.0481	-2.27805	0.000518135	0.00420265	MGG_00031	NC_017852.1	4370158	4372812	-	2545	protein_coding	FAD binding domain-containing protein
novel.8208	43.4463	104.802	-1.26525	0.000521879	0.00422882	-	NC_017851.1	2416650	2418624	-	1909	-	-
novel.4423	5.5999	23.9736	-2.11154	0.000535981	0.0043388	-	NC_017849.1	5951291	5951815	.	525	-	-
2676899	699.659	1342.94	-0.941228	0.000539399	0.00436214	MGG_03116	NC_017851.1	3020439	3023526	-	2789	protein_coding	spliceosome component
2675542	3203.77	7379.95	-1.20401	0.000540831	0.0043694	MGG_04921	NC_017849.1	3959398	3961233	+	1086	protein_coding	60S ribosomal protein L23
novel.8299	545.892	305.056	0.841499	0.000542492	0.0043785	-	NC_017851.1	2706802	2715489	+	8472	-	PF16177:Acetyl-coenzyme A synthetase N-terminus|PF00501:AMP-binding enzyme|PF13193:AMP-binding enzyme C-terminal domain
novel.12217	11.7705	53.0729	-2.14932	0.000545535	0.00439871	-	NC_017854.1	519160	520081	.	922	-	-
12984122	401.372	682.871	-0.76633	0.000554188	0.00446408	MGG_20238	NC_017852.1	2703146	2703217	+	72	tRNA_pseudogene	tRNA-OTHER
novel.4725	13.9243	76.6759	-2.4454	0.000555095	0.00446699	-	NC_017850.1	344298	345041	+	607	-	-
5049117	53.8696	245.372	-2.19379	0.000563737	0.00453206	MGG_13252	NC_017849.1	2011100	2013095	-	1908	protein_coding	extracellular elastinolytic metalloproteinase
12986766	0.272956	13.4672	-5.12386	0.000578435	0.00464566	MGG_15946	NC_017850.1	7850326	7851666	+	1122	protein_coding	hypothetical protein
novel.1941	38.8329	93.1068	-1.25863	0.000584881	0.00469282	-	NC_017844.1	6025470	6026281	-	618	-	-
2682119	899.693	1571.78	-0.80409	0.00058613	0.00469823	MGG_10507	NC_017844.1	4641662	4645021	+	3267	protein_coding	amidohydrolase
5051736	41.5056	142.617	-1.78248	0.00058782	0.00470717	MGG_14523	NC_017849.1	1363328	1364112	-	708	protein_coding	hypothetical protein
2679134	19.5818	2.43839	3.2263	0.000592478	0.00473982	MGG_01392	NC_017850.1	3372048	3372730	+	546	protein_coding	hypothetical protein
2682528	202.97	432.913	-1.09524	0.000600229	0.00479714	MGG_02975	NC_017854.1	792065	792924	+	860	protein_coding	hypothetical protein
2678156	262.228	629.428	-1.26287	0.00060767	0.00485186	MGG_04458	NC_017850.1	855390	856943	-	1479	protein_coding	thymidylate synthase
2676306	94.1301	217.578	-1.21501	0.000608883	0.00485681	MGG_14234	NC_017852.1	232428	237977	-	5369	protein_coding	hypothetical protein
novel.5569	38.803	10.9426	1.81159	0.000618496	0.00492868	-	NC_017850.1	2881838	2885613	+	3543	-	PF00069:Protein kinase domain
novel.2048	51.1294	111.706	-1.13771	0.000619321	0.00493044	-	NC_017844.1	6395438	6399111	-	3243	-	PF08325:WLM domain
2682311	3891.72	9536.57	-1.29317	0.000627197	0.00498829	MGG_02711	NC_017854.1	1783972	1785488	+	1082	protein_coding	hypothetical protein
novel.1033	819.262	1879.93	-1.19891	0.000629112	0.00499866	-	NC_017844.1	3249086	3270178	+	8777	-	PF01015:Ribosomal S3Ae family
2680866	8.20431	28.3605	-1.78882	0.00062975	0.00499887	MGG_09958	NC_017844.1	4502566	4503579	-	753	protein_coding	hypothetical protein
2677797	234.003	457.225	-0.967475	0.000635189	0.00503716	MGG_04470	NC_017844.1	7390665	7393819	+	3086	protein_coding	hypothetical protein
2678057	827.596	1476.79	-0.836403	0.00064197	0.00508599	MGG_04830	NC_017850.1	1512991	1515132	+	1995	protein_coding	vacuolar protein sorting-associated protein 26B-B
novel.12051	78.3298	30.0186	1.41068	0.000650339	0.00514731	-	NC_017853.1	4125331	4126919	-	1458	-	-
2678393	101.223	218.327	-1.11623	0.000651252	0.00514955	MGG_08156	NC_017850.1	5885637	5888075	-	2365	protein_coding	kinesin-II 85 kDa subunit
2684939	338.9	187.223	0.859091	0.000656402	0.00518526	MGG_06766	NC_017844.1	2646011	2648895	-	2885	protein_coding	MDJ1
2674200	1671.64	1027.53	0.701316	0.000657956	0.00519252	MGG_00937	NC_017852.1	1060185	1066218	+	5954	protein_coding	ATP-binding cassette sub-family A member 8-A
5051530	686.834	328.879	1.05841	0.000663244	0.0052292	MGG_13129	NC_017844.1	5776554	5778868	+	2229	protein_coding	hypothetical protein
2675240	1792.62	4832.8	-1.43103	0.000675258	0.00530985	MGG_00666	NC_017852.1	2087827	2089023	-	998	protein_coding	hypothetical protein
novel.12528	15.6374	2.66351	2.63011	0.000675788	0.00530985	-	NC_017854.1	1405137	1408068	-	2932	-	-
novel.1877	37.2599	13.266	1.50262	0.000675923	0.00530985	-	NC_017844.1	5852899	5856642	-	3744	-	-
2679415	617.471	1510.57	-1.29137	0.000676071	0.00530985	MGG_01236	NC_017850.1	2789925	2792654	-	2730	protein_coding	WD repeat-containing protein slp1
5050650	15.1314	0.489603	4.70658	0.00068462	0.00537183	MGG_11492	NC_017852.1	1595602	1595946	+	345	protein_coding	hypothetical protein
2677826	155.526	391.525	-1.33412	0.000690771	0.0054149	MGG_04530	NC_017850.1	936945	938004	-	1060	protein_coding	hypothetical protein
2677062	236	427.82	-0.855202	0.00070862	0.00554877	MGG_10916	NC_017852.1	25060	27571	-	2332	protein_coding	sugar transporter STL1
12985235	89.7112	29.0493	1.65446	0.000709206	0.00554877	MGG_16216	NC_017844.1	3309941	3310846	-	318	protein_coding	hypothetical protein
2683909	2.65206	16.512	-2.60299	0.000710499	0.00555357	MGG_07982	NC_017849.1	6447935	6450258	-	1952	protein_coding	cytochrome P450 monooxygenase
2679380	121.548	235.633	-0.960064	0.000719086	0.00561532	MGG_01801	NC_017850.1	4880450	4882936	+	2417	protein_coding	hypothetical protein
novel.5838	250.239	535.764	-1.09559	0.000728631	0.00568443	-	NC_017850.1	3678506	3686803	+	7843	-	-
2684508	2404.07	750.63	1.6781	0.000730706	0.00569519	MGG_06353	NC_017851.1	4054379	4056993	-	2518	protein_coding	hypothetical protein
novel.2077	82.8652	189.534	-1.19455	0.00073488	0.00572064	-	NC_017844.1	6486067	6489246	-	3062	-	-
2676680	1071.92	2224.43	-1.05368	0.000735371	0.00572064	MGG_03576	NC_017851.1	1403951	1404986	-	666	protein_coding	LYR family protein
2678168	981.622	2005.63	-1.03136	0.0007364	0.0057232	MGG_04503	NC_017844.1	7285650	7289533	+	3540	protein_coding	carbamoyl-phosphate synthase subunit arginine-specific large
2683088	4841.5	12187.4	-1.33193	0.000746448	0.00579578	MGG_07369	NC_017850.1	7409334	7411446	-	1236	protein_coding	hypothetical protein
novel.872	119.176	434.03	-1.86188	0.000755151	0.00585779	-	NC_017844.1	2671121	2677398	+	6186	-	-
2680761	1100.11	508.631	1.11491	0.000757186	0.00586265	MGG_09762	NC_017851.1	5273515	5275848	-	2334	protein_coding	hypothetical protein
novel.4546	254.08	423.456	-0.736795	0.000757211	0.00586265	-	NC_017849.1	6277906	6280341	-	2289	-	-
novel.12060	2.59452	17.2685	-2.67114	0.000759837	0.00587741	-	NC_017854.1	57726	60442	-	2717	-	-
2683353	294.658	574.485	-0.965607	0.000763604	0.00589683	MGG_07433	NC_017849.1	613862	615250	-	1389	protein_coding	hypothetical protein
5050385	5.21673	26.8165	-2.38633	0.000763789	0.00589683	MGG_12505	NW_003803360.1	93108	94592	-	1304	protein_coding	alpha-ketoglutarate-dependent taurine dioxygenase
2685027	168.683	92.3871	0.874854	0.000768691	0.00592356	MGG_06854	NC_017844.1	2996660	2999678	-	2594	protein_coding	hypothetical protein
2678577	3.39846	23.6513	-2.76131	0.0007687	0.00592356	MGG_08416	NC_017850.1	7508386	7510089	+	1704	protein_coding	lipase 1
2680048	20.4305	3.57164	2.442	0.000778153	0.00599075	MGG_09068	NC_017849.1	35642	36594	-	870	protein_coding	NADPH-dependent 1-acyldihydroxyacetone phosphate reductase
5050231	64.1676	25.1148	1.38076	0.00078273	0.0060169	MGG_12865	NC_017851.1	4298546	4301566	+	2794	protein_coding	hypothetical protein
novel.13113	10.7988	37.0419	-1.74599	0.000783633	0.0060169	-	NC_017854.1	3272105	3273952	-	1718	-	-
novel.10793	145.849	68.7127	1.09422	0.000783757	0.0060169	-	NC_017853.1	229936	233465	-	3053	-	PF02225:PA domain|PF04389:Peptidase family M28
2677151	1893.41	850.466	1.15638	0.00078506	0.00602125	MGG_04037	NC_017853.1	2156130	2162160	+	6031	protein_coding	hypothetical protein
novel.10651	160.995	47.9099	1.72908	0.000787968	0.00603789	-	NC_017852.1	4208270	4210783	-	2431	-	PF00248:Aldo/keto reductase family
2680797	1914.73	3204.38	-0.743124	0.00079003	0.00604802	MGG_09806	NC_017853.1	4054509	4056309	+	1801	protein_coding	hypothetical protein
novel.8663	50.1578	17.4005	1.48931	0.000798514	0.00610725	-	NC_017851.1	3702188	3711527	+	8973	-	PF00271:Helicase conserved C-terminal domain|PF00176:SNF2 family N-terminal domain
2676741	2273.24	4265.35	-0.908286	0.000809876	0.00618836	MGG_03155	NC_017851.1	2863905	2867083	+	2804	protein_coding	hypothetical protein
2675201	2033.28	1041.73	0.966024	0.000812866	0.00620541	MGG_00138	NC_017852.1	3987878	3990977	+	3100	protein_coding	hypothetical protein
novel.12902	233.526	85.7353	1.45745	0.000813818	0.00620688	-	NC_017854.1	2476059	2480652	+	4411	-	PF00840:Glycosyl hydrolase family 7
novel.2696	662.814	269.151	1.30518	0.000822778	0.00626937	-	NC_017849.1	672351	674180	-	1777	-	-
2674309	335.591	548.087	-0.709272	0.000824472	0.00627643	MGG_00096	NC_017852.1	4149210	4151088	-	1773	protein_coding	hypothetical protein
2675574	230.559	129.242	0.829419	0.000828509	0.00630129	MGG_05118	NC_017849.1	4656636	4658533	-	1898	protein_coding	hypothetical protein
novel.8959	0.651103	12.5194	-4.18842	0.000834008	0.00633722	-	NC_017851.1	4615252	4622725	+	6431	-	-
novel.6461	9.25136	31.0829	-1.79344	0.000834887	0.00633801	-	NC_017850.1	5560465	5561510	+	1046	-	-
5050246	9.19094	46.3771	-2.32611	0.000835691	0.00633823	MGG_12880	NC_017851.1	4467115	4470069	-	2955	protein_coding	alpha-L-rhamnosidase
2681655	17.8658	2.1126	2.96983	0.000841113	0.00637344	MGG_02029	NC_017844.1	283527	285411	-	1827	protein_coding	hypothetical protein
novel.8607	544.877	1100.43	-1.01461	0.000843258	0.00638105	-	NC_017851.1	3568514	3596972	-	5633	-	PF01248:Ribosomal protein L7Ae/L30e/S12e/Gadd45 family
novel.13273	2.20144	15.0923	-2.82452	0.000843678	0.00638105	-	NW_003803360.1	94598	97968	+	2931	-	PF07690:Major Facilitator Superfamily
2676951	5256.88	9986.22	-0.925748	0.000844513	0.00638145	MGG_03404	NC_017851.1	1998189	1999972	+	1680	protein_coding	hypothetical protein
2682051	14.896	53.7703	-1.829	0.000852315	0.00643447	MGG_10484	NC_017850.1	393699	394854	+	1156	protein_coding	hypothetical protein
2684120	273.161	83.8053	1.69282	0.000856057	0.00645425	MGG_05855	NC_017849.1	1727970	1730991	+	2366	protein_coding	hypothetical protein
2680938	3061.82	6843.12	-1.16042	0.000856514	0.00645425	MGG_09894	NC_017844.1	4252174	4253090	-	618	protein_coding	40S ribosomal protein S28
2676017	948.341	2071.53	-1.12786	0.000877312	0.00660488	MGG_05661	NC_017844.1	6025168	6026738	+	1036	protein_coding	40S ribosomal protein S18
2679405	86.4516	177.479	-1.04613	0.000887094	0.00667238	MGG_01838	NC_017850.1	5052446	5054668	-	2083	protein_coding	hypothetical protein
novel.11892	371.953	169.768	1.12429	0.000892345	0.00670349	-	NC_017853.1	3656033	3663219	-	7114	-	PF01569:PAP2 superfamily
2681673	18.9436	57.1348	-1.60623	0.000893214	0.00670349	MGG_10062	NC_017851.1	4765825	4767078	+	1254	protein_coding	hypothetical protein
2675539	1296.72	2230.17	-0.782945	0.00089369	0.00670349	MGG_04924	NC_017849.1	3971418	3973907	+	2393	protein_coding	hypothetical protein
novel.3930	86.4152	35.1586	1.28285	0.000904107	0.00677536	-	NC_017849.1	4484028	4487096	-	3069	-	-
5049510	267.429	136.838	0.974545	0.000904928	0.00677536	MGG_11716	NC_017844.1	4433238	4434691	-	1236	protein_coding	histone acetyltransferase GCN5
2676593	54.1675	124.676	-1.19997	0.000907651	0.00678953	MGG_03671	NC_017851.1	1066996	1068160	-	1048	protein_coding	hypothetical protein
2678940	191.515	99.3876	0.935823	0.000912168	0.00681708	MGG_08758	NC_017853.1	229936	232443	-	2257	protein_coding	aminopeptidase Y
novel.11261	73.5639	33.4014	1.15659	0.000916823	0.00684561	-	NC_017853.1	1778303	2077014	+	18556	-	PF00581:Rhodanese-like domain
novel.8131	60.9894	27.614	1.14416	0.00092544	0.00690365	-	NC_017851.1	2184381	2186063	-	1565	-	-
2683675	13.3962	1.56183	3.10174	0.000929556	0.00692803	MGG_07748	NC_017849.1	5619616	5620152	+	537	protein_coding	hypothetical protein
2676827	1450.22	876.956	0.72712	0.000932326	0.00694235	MGG_03478	NC_017851.1	1740043	1740880	-	763	protein_coding	hypothetical protein
2676278	0	7.46893	-5.28292	0.000935533	0.00695989	MGG_10764	NC_017852.1	96588	97601	+	909	protein_coding	hypothetical protein
novel.12496	12.0435	39.8807	-1.72442	0.000936841	0.00696329	-	NC_017854.1	1318648	1319551	+	904	-	-
novel.12236	263.369	105.719	1.3263	0.000938781	0.00697136	-	NC_017854.1	581097	585007	+	3843	-	-
novel.11936	17.1074	3.38815	2.42539	0.000941414	0.00698458	-	NC_017853.1	3793545	3797383	-	3233	-	PF00172:Fungal Zn(2)-Cys(6) binuclear cluster domain|PF04082:Fungal specific transcription factor domain
2681091	178.181	316.602	-0.831268	0.000947945	0.00702665	MGG_01972	NC_017844.1	95222	96802	+	1414	protein_coding	hypothetical protein
2675035	535.226	293.433	0.863714	0.000954166	0.00705794	MGG_00295	NC_017852.1	3373932	3376790	-	2743	protein_coding	hypothetical protein
novel.7742	105.281	54.4935	0.947849	0.00095442	0.00705794	-	NC_017851.1	1091440	1092174	-	735	-	-
2683907	14.8383	46.6849	-1.64772	0.000954755	0.00705794	MGG_07980	NC_017849.1	6443976	6445860	-	1885	protein_coding	metabolite transporter
novel.11231	239.058	110.682	1.10137	0.000959467	0.00708637	-	NC_017853.1	1694230	1700440	+	5499	-	PF02540:NAD synthase|PF00795:Carbon-nitrogen hydrolase
2674274	696.855	1147.61	-0.720925	0.000961791	0.00709711	MGG_01065	NC_017852.1	633653	634719	+	1067	protein_coding	hypothetical protein
2681424	28.7251	65.2917	-1.17765	0.00096591	0.00711902	MGG_02327	NC_017844.1	1419829	1420788	-	960	protein_coding	hypothetical protein
2679356	49.9196	145.273	-1.53207	0.000966775	0.00711902	MGG_01679	NC_017850.1	4440954	4442105	-	1073	protein_coding	ThiJ/PfpI family protein
2676145	137.616	308.328	-1.161	0.000967371	0.00711902	MGG_05340	NC_017844.1	4868695	4871350	-	2549	protein_coding	hypothetical protein
2674808	72.5016	181.106	-1.31719	0.000975072	0.00716924	MGG_00316	NC_017852.1	3295255	3298277	-	2956	protein_coding	tissue alpha-L-fucosidase
novel.6344	3.17315	22.9757	-2.85095	0.000977479	0.00718047	-	NC_017850.1	5207791	5208176	.	386	-	-
2684864	388.339	1413.83	-1.86441	0.000978773	0.00718352	MGG_06691	NC_017844.1	2407317	2408576	-	1260	protein_coding	4-hydroxyphenylpyruvate dioxygenase
novel.8279	165.466	68.4601	1.28473	0.000982079	0.00720133	-	NC_017851.1	2657858	2660016	+	2085	-	-
2678497	438.493	958.054	-1.12871	0.000986049	0.00722396	MGG_08361	NC_017850.1	7713676	7715262	+	1587	protein_coding	hypothetical protein
2681231	56.7261	16.5123	1.81333	0.000989569	0.00724325	MGG_02076	NC_017844.1	496668	498247	-	1486	protein_coding	hypothetical protein%2C variant
novel.997	29.8495	71.3974	-1.26249	0.000992066	0.00725504	-	NC_017844.1	3128170	3130663	+	2412	-	-
novel.6821	147.654	77.4957	0.936587	0.000997285	0.00728668	-	NC_017850.1	6568008	6571436	-	3322	-	PF09424:Yqey-like protein
novel.10092	2248.85	4507.33	-1.00339	0.00100194	0.00731417	-	NC_017852.1	2511869	2514697	-	2263	-	PF00293:NUDIX domain
5051509	65.7744	128.78	-0.965627	0.0010053	0.00733218	MGG_13106	NC_017844.1	5524374	5525609	-	1236	protein_coding	hypothetical protein
2683110	87.5326	165.736	-0.919258	0.00101073	0.00735034	MGG_07222	NC_017850.1	6858416	6861507	+	3030	protein_coding	DNA polymerase epsilon subunit B
12985242	147.005	294.386	-1.00684	0.0010112	0.00735034	MGG_16223	NC_017844.1	3351752	3352932	-	940	protein_coding	hypothetical protein
2683552	322.578	116.206	1.47775	0.00101133	0.00735034	MGG_07632	NC_017849.1	1273531	1274796	+	1266	protein_coding	endonuclease/exonuclease/phosphatase
novel.5357	11.0092	0.489603	4.22128	0.00101139	0.00735034	-	NC_017850.1	2207957	2208700	+	647	-	-
2681993	310.352	669.078	-1.11002	0.00101377	0.0073611	MGG_10382	NC_017850.1	465646	467128	+	1243	protein_coding	ribosome biogenesis protein RPF2
novel.4364	192.952	100.009	0.957219	0.00101748	0.00738146	-	NC_017849.1	5765253	5770320	-	4996	-	PF02333:Phytase
2678838	6.88431	0	5.33253	0.00103284	0.00748624	MGG_08539	NC_017851.1	571498	572710	+	1125	protein_coding	hypothetical protein
2681392	4.22722	28.1851	-2.67909	0.00103431	0.00749029	MGG_02295	NC_017844.1	1291239	1292700	+	1404	protein_coding	hypothetical protein
2679979	103.774	1379.81	-3.73305	0.00103739	0.00750596	MGG_08994	NC_017850.1	2399031	2400597	-	1407	protein_coding	hypothetical protein
novel.29	4.62819	20.6639	-2.19599	0.00103926	0.00751281	-	NC_017844.1	105649	110828	-	5045	-	PF00566:Rab-GTPase-TBC domain
novel.8789	49.6723	104.83	-1.0916	0.00104768	0.00756697	-	NC_017851.1	4120421	4126238	-	5395	-	PF07647:SAM domain (Sterile alpha motif)
2676440	2165.44	4615.97	-1.09225	0.00104931	0.00757206	MGG_03483	NC_017851.1	1722196	1723550	+	1182	protein_coding	hypothetical protein
novel.701	14.0543	56.2407	-1.97273	0.00105879	0.00763375	-	NC_017844.1	2186785	2187431	-	584	-	-
novel.11906	26.8422	83.6591	-1.62876	0.00106111	0.00764372	-	NC_017853.1	3716672	3720303	+	3272	-	PF00067:Cytochrome P450
2675095	12.885	1.13339	3.41061	0.00106615	0.00767324	MGG_00581	NC_017852.1	2425205	2425716	-	512	protein_coding	hypothetical protein
novel.12117	78.9363	226.7	-1.51893	0.00106788	0.00767899	-	NC_017854.1	214209	222226	+	7860	-	PF01490:Transmembrane amino acid transporter protein
5050482	99.1692	49.9939	0.978078	0.00106896	0.00767923	MGG_02729	NC_017854.1	1720274	1725251	-	4556	protein_coding	hypothetical protein
2684118	383.892	763.655	-0.990883	0.00106979	0.00767923	MGG_05857	NC_017849.1	1742145	1744953	-	2592	protein_coding	histone deacetylase RPD3
novel.8118	21.4072	3.70388	2.49401	0.00107118	0.0076824	-	NC_017851.1	2156627	2157414	-	697	-	-
2683520	450.999	726.64	-0.687755	0.00107449	0.00769941	MGG_07600	NC_017849.1	1160615	1163053	-	2246	protein_coding	hypothetical protein
2676607	443.144	986.786	-1.15643	0.0010851	0.00776866	MGG_03510	NC_017851.1	1645031	1650423	+	5258	protein_coding	UDP-glucose:glycoprotein glucosyltransferase
novel.3875	25.5895	5.38804	2.16158	0.00108827	0.0077845	-	NC_017849.1	4300435	4302524	+	2054	-	-
2674883	19.3514	3.0625	2.72789	0.00109202	0.00780359	MGG_00398	NC_017852.1	3007111	3009781	-	2671	protein_coding	hypothetical protein
novel.8446	253.007	749.062	-1.56396	0.00109285	0.00780359	-	NC_017851.1	3116004	3118514	-	2511	-	-
12985102	10.7512	34.8264	-1.66156	0.00109585	0.00781824	MGG_15124	NC_017849.1	4480191	4481861	-	1534	protein_coding	hypothetical protein
novel.9547	102.739	41.4876	1.32203	0.00109715	0.00782064	-	NC_017852.1	923019	930926	-	6982	-	PF16158:Ig-like domain from next to BRCA1 gene|PF00569:Zinc finger, ZZ type
2677541	0	6.58274	-5.08645	0.00109861	0.00782424	MGG_04348	NC_017853.1	1079638	1080722	+	972	protein_coding	pectate lyase
2674715	361.639	603.155	-0.739417	0.00110956	0.00788946	MGG_00480	NC_017852.1	2753854	2755237	+	1297	protein_coding	metalloprotease ATP23
2679580	1382.28	709.995	0.963016	0.0011097	0.00788946	MGG_01299	NC_017850.1	3022354	3031278	+	8864	protein_coding	hypothetical protein
novel.12348	27.6928	7.29761	1.95376	0.00111294	0.00790563	-	NC_017854.1	881869	888023	+	5469	-	PF01608:I/LWEQ domain|PF07651:ANTH domain
5050266	0.378147	9.61339	-4.67857	0.00111419	0.00790766	MGG_13334	NC_017849.1	148107	150732	-	2626	protein_coding	general amino acid permease AGP2
novel.6428	169.411	87.0482	0.966008	0.00111796	0.00791403	-	NC_017850.1	5488949	5491350	-	2321	-	-
2680237	2288.94	5361.35	-1.22772	0.00111796	0.00791403	MGG_09235	NC_017844.1	3865663	3868382	-	2633	protein_coding	DnaJ domain-containing protein
novel.4296	19.8796	4.90835	2.02994	0.00111799	0.00791403	-	NC_017849.1	5569519	5570909	+	1391	-	-
2680814	30.8262	154.237	-2.32515	0.00111924	0.00791604	MGG_09857	NC_017853.1	3869142	3870655	+	1423	protein_coding	sorbitol dehydrogenase
2681426	10.3829	74.9875	-2.83457	0.00112198	0.00792856	MGG_02329	NC_017844.1	1425484	1427874	+	2179	protein_coding	isotrichodermin C-15 hydroxylase
5050933	602.266	944.654	-0.650544	0.00113391	0.00800589	MGG_12335	NC_017850.1	6301705	6304679	+	2622	protein_coding	mannan polymerase II complex ANP1 subunit
2682596	29.2262	9.59158	1.63812	0.00113993	0.00804147	MGG_03043	NC_017854.1	522362	523462	-	1101	protein_coding	hypothetical protein
2684026	806.888	1539.26	-0.932791	0.00115786	0.00816095	MGG_05949	NC_017849.1	2082559	2084341	-	1542	protein_coding	acyl-CoA dehydrogenase
2678127	646.005	1080.79	-0.742169	0.00116213	0.00818394	MGG_04680	NC_017844.1	6986594	6988715	+	2122	protein_coding	hypothetical protein
novel.3534	220.312	79.2301	1.48772	0.00117104	0.00823963	-	NC_017849.1	3336585	3342943	-	6359	-	PF00450:Serine carboxypeptidase
2674861	49.9095	125.699	-1.32545	0.00119336	0.00838944	MGG_00906	NC_017852.1	1181465	1182947	+	1483	protein_coding	hypothetical protein
2685183	1356.95	2098.22	-0.628949	0.0011958	0.00839938	MGG_07010	NC_017844.1	3567150	3568792	-	1556	protein_coding	translation machinery-associated protein 46
2683368	31.6352	8.68572	1.91523	0.00119807	0.00840809	MGG_07448	NC_017849.1	677994	678983	-	990	protein_coding	hypothetical protein
2675512	28.1642	65.4884	-1.2078	0.00120025	0.00841613	MGG_05028	NC_017849.1	4348236	4349809	+	1574	protein_coding	hypothetical protein
2683729	424.843	746.396	-0.813143	0.00120853	0.00846693	MGG_07802	NC_017849.1	5803575	5805490	-	1763	protein_coding	hypothetical protein
2681366	29.4693	88.1018	-1.59591	0.00122399	0.00856791	MGG_02269	NC_017844.1	1212487	1214111	-	1625	protein_coding	hypothetical protein
novel.6863	246.811	462.297	-0.904446	0.00123429	0.00863265	-	NC_017850.1	6680633	6689544	-	8354	-	PF01645:Conserved region in glutamate synthase|PF01493:GXGXG motif|PF07992:Pyridine nucleotide-disulphide oxidoreductase|PF00310:Glutamine amidotransferases class-II|PF14691:Dihydroprymidine dehydrogenase domain II, 4Fe-4S cluster|PF04898:Glutamate synthase central domain
novel.3970	168.508	52.6684	1.69387	0.00123936	0.0086607	-	NC_017849.1	4626514	4635744	+	7893	-	PF01522:Polysaccharide deacetylase
2681783	2312.3	1247.65	0.89113	0.00125388	0.00875468	MGG_10156	NC_017850.1	1637367	1638630	-	971	protein_coding	hypothetical protein
novel.2214	117.821	62.8952	0.907116	0.00125769	0.00877381	-	NC_017844.1	6932066	6939660	+	7470	-	-
5048725	30220.2	13721	1.13903	0.00125936	0.00877798	MGG_14279	NC_017853.1	627170	629155	-	1632	protein_coding	glutamine synthetase
novel.5931	107.7	51.8594	1.04482	0.00126888	0.00882353	-	NC_017850.1	3979930	3982486	+	2151	-	-
2681885	442.213	1208.83	-1.45083	0.00126895	0.00882353	MGG_10265	NW_003803357.1	54543	56253	-	1711	protein_coding	hypothetical protein
2677857	5.11153	21.6824	-2.13011	0.00126914	0.00882353	MGG_04633	NC_017844.1	7037449	7041282	+	3555	protein_coding	hypothetical protein
2679578	960.784	199.46	2.26549	0.00127347	0.0088461	MGG_01297	NC_017850.1	3015140	3016543	-	1315	protein_coding	hypothetical protein
novel.6899	26.5891	8.3479	1.70533	0.00127558	0.00885326	-	NC_017850.1	6777916	6778496	+	515	-	-
novel.3548	24.7359	6.54112	1.85909	0.00128517	0.00891224	-	NC_017849.1	3375023	3378057	-	2970	-	PF13840:ACT domain
novel.3991	77.3554	23.4396	1.68839	0.00128777	0.00892274	-	NC_017849.1	4672700	4674445	+	1662	-	-
novel.10419	9.04297	47.2807	-2.35817	0.0012943	0.00894766	-	NC_017852.1	3461824	3462559	+	736	-	-
2674890	94.4757	33.2616	1.48797	0.00129464	0.00894766	MGG_00225	NC_017852.1	3603321	3604104	+	537	protein_coding	hypothetical protein
2674589	15.427	2.64383	2.50469	0.00129465	0.00894766	MGG_00732	NC_017852.1	1836918	1838241	-	1041	protein_coding	hypothetical protein
novel.11111	18.8156	49.9621	-1.41111	0.00130267	0.00899548	-	NC_017853.1	1352680	1403048	+	2901	-	PF00078:Reverse transcriptase (RNA-dependent DNA polymerase)|PF00075:RNase H
2682254	155.843	79.1845	0.967337	0.00130387	0.00899615	MGG_10607	NC_017844.1	6497008	6499221	+	1921	protein_coding	enolase
2677964	3613.73	8837.73	-1.29031	0.00131032	0.00903301	MGG_04444	NC_017850.1	822014	823767	+	1293	protein_coding	60S ribosomal protein L6-B
2674534	150.133	256.31	-0.773566	0.00132186	0.00910493	MGG_00890	NC_017852.1	1226775	1229953	+	3104	protein_coding	hypothetical protein
12985535	226.475	682.082	-1.59233	0.0013395	0.00921226	MGG_15814	NC_017850.1	5622510	5623658	-	1015	protein_coding	peptidyl-prolyl cis-trans isomerase B
novel.10394	35.7146	86.6621	-1.25794	0.0013397	0.00921226	-	NC_017852.1	3400930	3403002	+	1997	-	-
novel.3126	153.054	362.264	-1.24697	0.00134927	0.00927028	-	NC_017849.1	2030481	2036081	-	5111	-	PF00483:Nucleotidyl transferase|PF00132:Bacterial transferase hexapeptide (six repeats)
novel.10412	10.3908	38.8522	-1.93486	0.00136185	0.00934887	-	NC_017852.1	3445422	3450835	+	5241	-	PF07690:Major Facilitator Superfamily
12984180	28.8957	6.52923	2.24207	0.00139333	0.00955691	MGG_16703	NC_017849.1	1706848	1707276	+	357	protein_coding	hypothetical protein
novel.11257	4.74831	21.0704	-2.14662	0.00139829	0.00957882	-	NC_017853.1	1773062	1776235	+	3174	-	PF01699:Sodium/calcium exchanger protein
2683332	40.4758	12.948	1.69175	0.00139886	0.00957882	MGG_07412	NC_017849.1	529709	530740	+	900	protein_coding	hypothetical protein
2678414	237.426	506.41	-1.09567	0.00140493	0.00961232	MGG_08178	NC_017850.1	5957884	5961199	+	3161	protein_coding	U3 small nucleolar RNA-associated protein 13
12985449	11.0797	0.489603	4.22695	0.00140752	0.009622	MGG_15786	NC_017850.1	5250813	5251308	+	174	protein_coding	hypothetical protein
2675947	735.994	1414.95	-0.943389	0.00141028	0.00963276	MGG_05440	NC_017844.1	5220592	5222580	-	1936	protein_coding	galactokinase
2681593	1195.6	719.316	0.732321	0.00141181	0.00963522	MGG_02496	NC_017844.1	2080497	2081739	-	1161	protein_coding	methionine-R-sulfoxide reductase B2
2674701	98.7107	251.434	-1.35302	0.00144272	0.00983793	MGG_00479	NC_017852.1	2754980	2756943	-	1821	protein_coding	AUR protein kinase
novel.13145	23.4656	58.5405	-1.30294	0.00144505	0.00984561	-	NC_017854.1	3401233	3405401	-	4169	-	PF00078:Reverse transcriptase (RNA-dependent DNA polymerase)
novel.2573	5.88275	0	5.08455	0.00145397	0.00989815	-	NC_017849.1	195434	196593	-	1160	-	-
2684596	49.3041	136.062	-1.47453	0.00145725	0.00991223	MGG_06441	NC_017851.1	3722769	3724889	-	2121	protein_coding	haspin protein kinase
2676178	417.884	837.345	-1.00439	0.00146008	0.00991978	MGG_05757	NC_017844.1	6418161	6419786	+	1553	protein_coding	hypothetical protein
2677866	46.4712	126.496	-1.45647	0.00146079	0.00991978	MGG_04762	NC_017850.1	1391365	1392279	+	915	protein_coding	hypothetical protein
2677809	1329.6	3295.94	-1.31	0.00146984	0.00997294	MGG_04476	NC_017844.1	7371592	7373774	+	1906	protein_coding	FK506-binding protein 4
12985417	61.4202	27.0729	1.16841	0.00149268	0.0101195	MGG_15327	NC_017850.1	4889618	4891900	-	1059	protein_coding	hypothetical protein
2680681	185.581	73.5742	1.34686	0.00149927	0.0101558	MGG_09727	NC_017851.1	5377318	5379267	-	1890	protein_coding	FAD binding domain-containing protein
2680313	13.2831	1.18479	3.44342	0.00150056	0.0101561	MGG_09341	NC_017853.1	3618848	3620226	-	1374	protein_coding	integral membrane protein
2676069	521.277	793.476	-0.606131	0.00150376	0.0101694	MGG_05568	NC_017844.1	5680752	5682210	+	1281	protein_coding	hypothetical protein
2679558	573.929	1145.74	-0.998139	0.00150532	0.0101715	MGG_01883	NC_017850.1	5197571	5200598	-	2935	protein_coding	hypothetical protein
novel.1290	15.3467	55.3175	-1.82602	0.00151172	0.0102063	-	NC_017844.1	4056836	4057938	+	1036	-	-
novel.8491	733.01	276.592	1.40222	0.00151846	0.0102433	-	NC_017851.1	3267188	3271696	+	3743	-	PF09729:Gti1/Pac2 family
novel.8595	238.02	116.562	1.03864	0.00152105	0.0102523	-	NC_017851.1	3539828	3549853	-	9894	-	PF04082:Fungal specific transcription factor domain
2677740	2074.86	7599.94	-1.87308	0.00153439	0.0103337	MGG_04412	NC_017850.1	741689	743417	-	1573	protein_coding	translocation protein sec66
12984105	3926.2	1731.36	1.1805	0.00154253	0.01038	MGG_17430	NC_017852.1	2507186	2508375	+	1038	protein_coding	hypothetical protein
5049265	947.131	469.625	1.01002	0.00155042	0.0104245	MGG_13944	NC_017851.1	248907	249727	+	738	protein_coding	hypothetical protein
novel.9050	27.7861	7.14116	2.00327	0.00155174	0.0104248	-	NC_017851.1	4885260	4887752	-	2193	-	-
novel.3137	32.4192	10.6661	1.61384	0.0015581	0.010459	-	NC_017849.1	2079729	2082569	+	1851	-	-
novel.835	11.6028	1.13339	3.26989	0.00156577	0.0105018	-	NC_017844.1	2571701	2575670	+	3292	-	PF00860:Permease family
2675701	1338.04	2596.16	-0.956823	0.00157017	0.0105227	MGG_05188	NC_017849.1	4891763	4893737	-	1737	protein_coding	hypothetical protein
2677801	77.9439	39.3499	0.985318	0.00158782	0.0106323	MGG_04406	NC_017844.1	7454977	7463665	+	8595	protein_coding	hypothetical protein
novel.13071	22.5425	4.95975	2.18667	0.00159505	0.0106686	-	NC_017854.1	3085772	3094157	+	8096	-	PF14765:Polyketide synthase dehydratase|PF08659:KR domain|PF00698:Acyl transferase domain
2677242	143.22	273.752	-0.933102	0.00159586	0.0106686	MGG_03991	NC_017853.1	2310014	2314130	-	3961	protein_coding	topoisomerase 1-associated factor 1
2674100	260.415	510.199	-0.972278	0.00160308	0.0107082	MGG_00482	NC_017852.1	2750626	2751680	+	884	protein_coding	60S ribosome subunit biogenesis protein NIP7
2676613	2374.87	4783.41	-1.01043	0.00160809	0.0107329	MGG_03536	NC_017851.1	1557946	1560491	+	2383	protein_coding	SDS23
novel.8077	41.9744	14.9306	1.49128	0.00161553	0.0107716	-	NC_017851.1	2037326	2040834	+	3419	-	-
2683141	83.0186	36.6983	1.15376	0.00161654	0.0107716	MGG_07158	NC_017850.1	6584839	6587318	-	2115	protein_coding	hypothetical protein
2679905	1959.29	3522.69	-0.846327	0.00161987	0.0107851	MGG_08919	NC_017850.1	2113635	2118509	+	4875	protein_coding	UDP-glucose%2Csterol transferase
2674217	776.686	1226.08	-0.659519	0.00162899	0.010837	MGG_00476	NC_017852.1	2761593	2764411	-	2612	protein_coding	xaa-Pro aminopeptidase 1
2675711	53742.4	23083.9	1.21912	0.00163414	0.0108624	MGG_05232	NC_017849.1	5079208	5080406	-	1131	protein_coding	hypothetical protein
novel.2550	14.9288	2.55095	2.69666	0.00164534	0.010928	-	NC_017849.1	82902	85601	+	2614	-	PF00067:Cytochrome P450
5048741	5931.83	1573.25	1.9143	0.00164801	0.0109368	MGG_14602	NC_017844.1	643270	644736	+	1467	protein_coding	endo-1%2C6-beta-D-glucanase
2679499	666.42	372.938	0.834731	0.00164962	0.0109386	MGG_01771	NC_017850.1	4770989	4772850	-	1862	protein_coding	hypothetical protein
2682210	103.435	37.3442	1.44599	0.00165697	0.0109785	MGG_10597	NC_017854.1	2750829	2752200	-	1167	protein_coding	RTA1 domain-containing protein
2678171	942.468	1790.78	-0.926828	0.00167397	0.0110821	MGG_04506	NC_017844.1	7279672	7281059	-	1277	protein_coding	26S proteasome non-ATPase regulatory subunit 4
12984869	329.017	517.077	-0.653766	0.00167724	0.0110947	MGG_17983	NC_017854.1	1739929	1742064	-	2037	protein_coding	MFS monocarboxylate transporter
2676623	168.115	330.735	-0.980322	0.00168344	0.0111268	MGG_03546	NC_017851.1	1510782	1514274	-	2464	protein_coding	hypothetical protein
novel.7018	17.408	2.9498	2.44195	0.00168501	0.0111281	-	NC_017850.1	7130014	7133803	-	3790	-	PF00698:Acyl transferase domain
2681604	250.44	674.143	-1.42713	0.00169563	0.0111893	MGG_02507	NC_017844.1	2149938	2152747	+	2810	protein_coding	inulinase
novel.4888	5.32694	22.3754	-2.09079	0.0017035	0.0112321	-	NC_017850.1	787674	788108	-	371	-	-
novel.4135	106.385	46.6225	1.17486	0.00170605	0.0112399	-	NC_017849.1	5112397	5115776	+	3298	-	-
novel.5685	11.9282	1.13339	3.30526	0.00173249	0.0114049	-	NC_017850.1	3236323	3240838	+	4096	-	PF12680:SnoaL-like domain
12985884	3.71403	17.5208	-2.28448	0.00174584	0.0114746	MGG_15249	NC_017849.1	5719781	5721106	+	1226	protein_coding	hypothetical protein
2684104	258.153	90.4252	1.52156	0.00174588	0.0114746	MGG_05871	NC_017849.1	1794808	1797172	+	1896	protein_coding	hypothetical protein
2684030	100.603	51.8129	0.964264	0.00175653	0.0115353	MGG_05945	NC_017849.1	2061702	2063136	-	1362	protein_coding	hypothetical protein
2680015	31.4644	4.10075	3.07615	0.00176211	0.0115626	MGG_09096	NC_017849.1	144111	147890	+	3780	protein_coding	hypothetical protein
2684521	294.516	505.804	-0.784232	0.00178883	0.011723	MGG_06366	NC_017851.1	3999493	4000667	+	1099	protein_coding	mitochondrial import inner membrane translocase subunit tim-13
2683946	54.27	102.142	-0.911235	0.00178941	0.011723	MGG_06029	NC_017849.1	2326715	2329692	-	2978	protein_coding	hypothetical protein
novel.5319	52.6369	20.5296	1.3783	0.00179185	0.0117295	-	NC_017850.1	2088241	2091207	-	2815	-	PF13920:Zinc finger, C3HC4 type (RING finger)
novel.3079	43.3552	15.0411	1.57873	0.00180433	0.0117947	-	NC_017849.1	1870946	1882518	+	10974	-	PF02889:Sec63 Brl domain|PF00271:Helicase conserved C-terminal domain|PF00270:DEAD/DEAH box helicase
2683386	1602.64	2985.5	-0.897941	0.00180469	0.0117947	MGG_07466	NC_017849.1	738461	740698	+	2021	protein_coding	cell division control protein 12
2682743	764.83	1646.45	-1.10689	0.00180891	0.0118128	MGG_02573	NC_017854.1	2339585	2341949	-	2297	protein_coding	beta-1%2C3-glucan-binding protein
2681049	65.6489	23.0923	1.50039	0.00182228	0.0118891	MGG_02191	NC_017844.1	904081	905420	-	1340	protein_coding	hypothetical protein
2682872	0.85159	14.1843	-4.24017	0.00182349	0.0118891	MGG_10671	NC_017851.1	106462	108451	+	1709	protein_coding	pentalenene synthase
2682004	9.3963	31.6358	-1.76764	0.00184349	0.0120024	MGG_10392	NC_017853.1	923633	925312	+	1605	protein_coding	CMGC/SRPK protein kinase
2682506	3819.28	9712.48	-1.34664	0.00184382	0.0120024	MGG_02953	NC_017854.1	877648	879110	-	1124	protein_coding	60S ribosomal protein L21-B
novel.188	48.6701	20.2771	1.24318	0.00184791	0.0120195	-	NC_017844.1	530376	532250	-	1737	-	-
12984195	23.0437	5.33679	2.11453	0.00185491	0.01205	MGG_20133	NC_017849.1	1917081	1917152	+	72	tRNA	tRNA-Thr
2684128	6.23321	0	5.18973	0.00185555	0.01205	MGG_05847	NC_017849.1	1702376	1704248	+	1752	protein_coding	hypothetical protein
2679941	6.06041	0	5.13455	0.00186354	0.0120923	MGG_08956	NC_017850.1	2269808	2271481	+	1530	protein_coding	cytochrome P450 52A12
2682643	563.366	902.013	-0.67992	0.00187242	0.0121403	MGG_03090	NC_017854.1	336900	339479	-	2357	protein_coding	hypothetical protein
12985666	24.6237	6.71499	1.85506	0.00188904	0.0122286	MGG_16000	NC_017844.1	255018	255723	+	622	protein_coding	hypothetical protein
novel.6343	8.35715	29.5681	-1.81465	0.00189002	0.0122286	-	NC_017850.1	5206341	5207479	-	1139	-	-
5049793	34.7734	73.1629	-1.07582	0.00189053	0.0122286	MGG_12007	NC_017853.1	3524696	3526597	+	1902	protein_coding	dihydroxy-acid dehydratase
12984181	2780.83	1624.04	0.776215	0.0019102	0.0123461	MGG_16704	NC_017849.1	1708024	1708649	-	561	protein_coding	hypothetical protein
2684950	54.4278	114.046	-1.07091	0.00191577	0.0123723	MGG_06777	NC_017844.1	2711364	2713580	-	1797	protein_coding	sugar transporter STL1
12986197	429.71	757.28	-0.818811	0.00192601	0.0124286	MGG_17690	NC_017853.1	1973312	1976466	+	3075	protein_coding	ER membrane protein
2683414	454.012	229.518	0.989265	0.00192963	0.0124422	MGG_07494	NC_017849.1	823146	825776	-	2631	protein_coding	cation diffusion facilitator 1
2674355	1292.55	815.43	0.6657	0.00193219	0.0124489	MGG_01048	NC_017852.1	681932	683362	+	1431	protein_coding	hexaprenyldihydroxybenzoate methyltransferase
novel.772	25.1189	60.7724	-1.29409	0.0019641	0.0126445	-	NC_017844.1	2385854	2389654	-	3420	-	PF00004:ATPase family associated with various cellular activities (AAA)
2676458	22.0661	6.49963	1.77586	0.00196658	0.0126505	MGG_03312	NC_017851.1	2307729	2308554	-	826	protein_coding	hypothetical protein
novel.5816	48.147	21.0215	1.20934	0.00197057	0.0126608	-	NC_017850.1	3597770	3601969	+	4200	-	-
12985741	7.88371	0.428439	4.54804	0.00197129	0.0126608	MGG_17579	NC_017853.1	353926	354490	-	474	protein_coding	hypothetical protein
2682181	1367.91	3279.47	-1.26175	0.00197423	0.0126698	MGG_10568	NC_017854.1	2859914	2861676	-	1621	protein_coding	sterol 24-C-methyltransferase
2675665	134.171	227.655	-0.765882	0.00198456	0.0127261	MGG_04879	NC_017849.1	3810887	3812405	-	1442	protein_coding	hypothetical protein
novel.1852	14.889	2.61212	2.55406	0.00201182	0.0128908	-	NC_017844.1	5787363	5787755	.	393	-	-
novel.8373	12.2965	1.88748	2.72976	0.00201518	0.0129022	-	NC_017851.1	2889159	2894524	+	5283	-	PF03707:Bacterial signalling protein N terminal repeat
2684455	16.7769	2.68305	2.54524	0.00202341	0.0129447	MGG_12863	NC_017851.1	4249827	4251665	+	1239	protein_coding	hypothetical protein
5051072	10.1725	0.969438	3.46692	0.00203425	0.0130022	MGG_12478	NC_017850.1	8017088	8019445	+	2034	protein_coding	P450 monooxygenase
novel.933	32.1235	11.8584	1.45723	0.00203557	0.0130022	-	NC_017844.1	2921840	2924164	+	2053	-	-
novel.9803	9.64946	0.67324	3.9588	0.0020401	0.013021	-	NC_017852.1	1698486	1704927	+	6442	-	-
12985450	11.2822	1.45904	2.90909	0.00205163	0.0130843	MGG_15787	NC_017850.1	5252666	5254204	+	1129	protein_coding	hypothetical protein
2684397	334.4	659.763	-0.981865	0.00206717	0.0131732	MGG_06242	NC_017851.1	4434916	4437305	-	2305	protein_coding	ribosome biogenesis protein Kri1
2677258	671.647	1640.73	-1.28915	0.00207066	0.0131851	MGG_04050	NC_017853.1	2121814	2123567	-	1754	protein_coding	protein transporter SEC22
2685019	331.158	184.835	0.844096	0.00208241	0.0132497	MGG_06846	NC_017844.1	2967228	2968518	-	1291	protein_coding	hypothetical protein
novel.12326	40.025	15.9294	1.30794	0.00208578	0.0132513	-	NC_017854.1	816356	817645	-	1290	-	-
novel.8180	63.2809	27.8904	1.15724	0.00208638	0.0132513	-	NC_017851.1	2332647	2336065	+	3227	-	-
novel.7462	7.77852	0.428439	4.53232	0.00208753	0.0132513	-	NC_017851.1	293471	345427	-	17842	-	PF13637:Ankyrin repeats (many copies)|PF12796:Ankyrin repeats (3 copies)
12986194	130.741	297.364	-1.18839	0.00208971	0.0132548	MGG_14914	NC_017853.1	1952033	1954039	+	1872	protein_coding	hypothetical protein
2676855	117.743	228.859	-0.953955	0.00210671	0.0133441	MGG_03266	NC_017851.1	2464827	2466379	-	1357	protein_coding	hypothetical protein
novel.10916	66.8662	131.645	-0.965533	0.00210705	0.0133441	-	NC_017853.1	671228	676774	-	5461	-	PF01588:Putative tRNA binding domain
novel.786	23.3854	62.5429	-1.38897	0.00210949	0.0133492	-	NC_017844.1	2434720	2444099	+	9171	-	PF10846:Protein of unknown function (DUF2722)
novel.489	141.201	54.551	1.38713	0.00214891	0.0135882	-	NC_017844.1	1580505	1583778	+	3216	-	PF04616:Glycosyl hydrolases family 43
12984127	43.6288	117.345	-1.42042	0.00217098	0.0137072	MGG_20239	NC_017852.1	2825828	2825931	+	104	tRNA	tRNA-Ala
novel.6272	29.2888	72.0105	-1.2831	0.0021711	0.0137072	-	NC_017850.1	4965564	4970293	+	4224	-	PF00343:Carbohydrate phosphorylase
2678268	303.241	527.692	-0.801077	0.00218822	0.0138047	MGG_08064	NC_017850.1	5572691	5573935	-	1245	protein_coding	pantetheine-phosphate adenylyltransferase
2680676	46.4713	12.4234	1.86309	0.00219653	0.0138464	MGG_09722	NC_017851.1	5386445	5387268	-	618	protein_coding	hypothetical protein
2676961	423.371	806.978	-0.931756	0.00220982	0.0139097	MGG_03163	NC_017851.1	2837821	2838960	-	1016	protein_coding	hypothetical protein
12984272	3.35081	15.9491	-2.22689	0.00220996	0.0139097	MGG_15228	NC_017849.1	2848380	2848733	-	354	protein_coding	hypothetical protein
novel.7964	234.207	140.528	0.737501	0.00221169	0.0139098	-	NC_017851.1	1741004	1746186	+	4906	-	PF10176:Protein of unknown function (DUF2370)
2683391	1297.87	3637.9	-1.48727	0.00221832	0.0139408	MGG_07471	NC_017849.1	753421	754859	+	1185	protein_coding	hypothetical protein
novel.7394	87.7729	44.8582	0.969757	0.00222599	0.0139783	-	NC_017851.1	37577	61102	-	6152	-	PF10294:Lysine methyltransferase
2676575	141.798	266.761	-0.913257	0.00223294	0.0140111	MGG_03270	NC_017851.1	2451774	2455394	-	3549	protein_coding	hypothetical protein
12986813	10.095	0.7858	3.50908	0.00224108	0.0140515	MGG_15489	NC_017850.1	135	3673	-	2976	protein_coding	hypothetical protein%2C variant 1
novel.3722	31.2827	7.82629	1.92508	0.00224374	0.0140568	-	NC_017849.1	3853341	3854474	-	1025	-	-
2679328	1350.85	1973.07	-0.546816	0.00224708	0.0140568	MGG_01434	NC_017850.1	3510329	3513125	+	2665	protein_coding	vacuolar protein sorting-associated protein 17
2684914	128.364	237.319	-0.884447	0.0022488	0.0140568	MGG_06741	NC_017844.1	2575678	2576842	-	1083	protein_coding	hypothetical protein
2681015	483.106	184.978	1.37949	0.00224881	0.0140568	MGG_09992	NC_017851.1	5028915	5030399	-	1485	protein_coding	hypothetical protein
novel.9821	41.5655	87.7145	-1.07031	0.00225775	0.0141019	-	NC_017852.1	1758543	1763511	+	4532	-	PF10607:CTLH/CRA C-terminal to LisH motif domain|PF00622:SPRY domain
novel.9587	436.02	787.106	-0.853837	0.00227523	0.0142002	-	NC_017852.1	1034992	1059934	-	5578	-	-
2679084	242.164	397.781	-0.713746	0.00228253	0.014229	MGG_01623	NC_017850.1	4230337	4233579	+	3243	protein_coding	hypothetical protein
novel.4103	7.92146	0.428439	4.55169	0.00228333	0.014229	-	NC_017849.1	5029753	5031155	-	1344	-	-
2685017	65.437	24.0404	1.48469	0.00230458	0.0143505	MGG_06844	NC_017844.1	2963350	2964478	-	903	protein_coding	hypothetical protein
2683593	262.826	150.451	0.800071	0.0023098	0.0143568	MGG_07673	NC_017849.1	1476705	1478631	-	1927	protein_coding	hypothetical protein
novel.12250	10.6359	0.969438	3.508	0.00231071	0.0143568	-	NC_017854.1	612720	613195	.	476	-	-
novel.3992	24.4304	6.70522	1.89501	0.00231086	0.0143568	-	NC_017849.1	4674442	4679888	-	5382	-	PF05729:NACHT domain|PF12796:Ankyrin repeats (3 copies)|PF01048:Phosphorylase superfamily
5049205	613.598	202.02	1.59824	0.00232862	0.0144562	MGG_14692	NC_017852.1	3073521	3075434	-	1638	protein_coding	hypothetical protein
2683565	23.6206	5.45912	2.09223	0.0023413	0.0145239	MGG_07645	NC_017849.1	1313489	1314943	+	1455	protein_coding	carboxypeptidase A
2677363	55.8807	137.387	-1.30754	0.00234312	0.0145241	MGG_03990	NC_017853.1	2314243	2316992	+	2445	protein_coding	alpha-1%2C2 glucosyltransferase ALG10
novel.4441	7.02222	24.6322	-1.79902	0.00234554	0.0145281	-	NC_017849.1	5990928	5992436	-	1509	-	-
novel.641	875.293	1762.86	-1.01094	0.00236334	0.0146273	-	NC_017844.1	2016994	2021097	+	3132	-	PF10233:Uncharacterized conserved protein CG6151-P
novel.6962	19.4566	4.88867	1.93432	0.00236829	0.0146416	-	NC_017850.1	6947913	6955233	-	6877	-	PF00271:Helicase conserved C-terminal domain|PF00270:DEAD/DEAH box helicase
2675978	5059.64	11631.8	-1.20106	0.00236982	0.0146416	MGG_05673	NC_017844.1	6076189	6078103	+	1736	protein_coding	40S ribosomal protein S3
novel.4341	13.1352	1.2754	3.19915	0.00237102	0.0146416	-	NC_017849.1	5713855	5714404	.	550	-	-
novel.6037	137.273	56.4824	1.29829	0.00238618	0.0147241	-	NC_017850.1	4271240	4274696	+	3256	-	PF01704:UTP--glucose-1-phosphate uridylyltransferase
novel.12886	45.2695	97.6896	-1.11994	0.00239824	0.0147873	-	NC_017854.1	2434073	2440534	+	6099	-	PF02771:Acyl-CoA dehydrogenase, N-terminal domain|PF00441:Acyl-CoA dehydrogenase, C-terminal domain|PF02770:Acyl-CoA dehydrogenase, middle domain
novel.3774	1211.07	635.964	0.931264	0.00241308	0.0148676	-	NC_017849.1	3981621	3987574	-	5516	-	PF08613:Cyclin
2674626	14.7511	43.754	-1.5691	0.00242551	0.014933	MGG_00840	NC_017852.1	1432269	1434660	+	2126	protein_coding	hypothetical protein
novel.8507	66.8957	28.6547	1.23492	0.00243561	0.0149839	-	NC_017851.1	3307415	3311417	-	3865	-	PF06985:Heterokaryon incompatibility protein (HET)
novel.3233	13.817	1.85803	2.87939	0.00244566	0.0150343	-	NC_017849.1	2334014	2337305	-	3041	-	PF07690:Major Facilitator Superfamily
novel.7707	547.829	335.041	0.70928	0.00247122	0.0151801	-	NC_017851.1	1006260	1009323	-	2840	-	PF04389:Peptidase family M28
novel.10177	115.06	62.6457	0.876244	0.00247591	0.0151975	-	NC_017852.1	2792794	2800723	+	7516	-	PF00071:Ras family
novel.7456	150.113	67.1217	1.17212	0.00248978	0.015262	-	NC_017851.1	280788	281679	-	892	-	-
2678873	251.784	396.359	-0.654294	0.00249016	0.015262	MGG_08641	NC_017844.1	7643599	7645140	+	1482	protein_coding	pre-mRNA-splicing factor CWC2
novel.8155	44.9639	18.9089	1.27484	0.00251364	0.0153944	-	NC_017851.1	2250139	2253131	+	2885	-	-
12986933	11.8707	1.53012	3.16722	0.00253058	0.0154851	MGG_15419	NC_017844.1	7855688	7856104	-	417	protein_coding	hypothetical protein
2679319	55.7656	22.3431	1.31308	0.00253224	0.0154851	MGG_01425	NC_017850.1	3485698	3487830	-	1815	protein_coding	hypothetical protein
12986593	39.3909	14.713	1.45409	0.0025409	0.0155264	MGG_17282	NC_017851.1	5448276	5449784	-	833	protein_coding	hypothetical protein
2684573	1405.45	2406.52	-0.776322	0.00255136	0.0155788	MGG_06418	NC_017851.1	3815400	3817971	-	2222	protein_coding	hypothetical protein
novel.4811	369.264	226.797	0.702976	0.00258437	0.0157685	-	NC_017850.1	588600	595877	-	7187	-	PF01532:Glycosyl hydrolase family 47
novel.9892	58.4841	22.4173	1.42009	0.00258789	0.0157782	-	NC_017852.1	1959562	1964071	-	4381	-	-
2685035	431.481	168.729	1.36166	0.00259976	0.0158388	MGG_06862	NC_017844.1	3016024	3019380	-	3300	protein_coding	late embryogenesis abundant protein%2C variant
novel.5525	27.2253	64.4752	-1.23897	0.0026317	0.0160214	-	NC_017850.1	2769404	2771904	+	2501	-	PF08240:Alcohol dehydrogenase GroES-like domain|PF00107:Zinc-binding dehydrogenase
2680303	18.0692	3.91923	2.1359	0.00264923	0.0161162	MGG_09377	NC_017853.1	3479248	3480031	-	588	protein_coding	hypothetical protein
novel.1443	98.5053	189.775	-0.941226	0.0026628	0.0161867	-	NC_017844.1	4534480	4536926	-	2377	-	-
novel.9422	83.0754	182.978	-1.14315	0.00266631	0.0161942	-	NC_017852.1	526089	535385	+	9021	-	PF03343:SART-1 family
novel.9929	8.34726	29.0072	-1.79994	0.00266801	0.0161942	-	NC_017852.1	2077248	2078533	-	1286	-	-
novel.8393	137.781	76.1297	0.861798	0.00267249	0.0162094	-	NC_017851.1	2953558	2954808	+	1103	-	-
2675030	598.82	989.658	-0.72578	0.00268039	0.0162452	MGG_00687	NC_017852.1	1993669	1996281	+	2441	protein_coding	hypothetical protein
novel.12660	69.8844	187.44	-1.42754	0.00269121	0.0162987	-	NC_017854.1	1780161	1781733	+	1054	-	PF01849:NAC domain
novel.8506	22.6774	5.40022	2.00769	0.00269771	0.016326	-	NC_017851.1	3302822	3307400	+	4502	-	PF00067:Cytochrome P450
2677625	312.312	511.68	-0.715195	0.00271195	0.0163963	MGG_04146	NC_017853.1	1803082	1805591	+	2436	protein_coding	hypothetical protein
novel.3000	16.1238	74.3637	-2.22101	0.00271333	0.0163963	-	NC_017849.1	1599353	1603151	-	3485	-	-
2684549	441.701	677.679	-0.618726	0.00272379	0.0164473	MGG_06394	NC_017851.1	3895432	3898504	+	2860	protein_coding	guanylate kinase
novel.2723	35.7106	9.21469	2.01657	0.00273272	0.0164891	-	NC_017849.1	743475	749221	+	5128	-	PF12436:ICP0-binding domain of Ubiquitin-specific protease 7|PF00917:MATH domain|PF14533:Ubiquitin-specific protease C-terminal|PF00443:Ubiquitin carboxyl-terminal hydrolase
2682900	119.199	240.151	-1.01078	0.00274287	0.0165381	MGG_10696	NC_017853.1	3790205	3792203	+	1810	protein_coding	hypothetical protein
2675111	53.0602	156.435	-1.5502	0.00275609	0.0166056	MGG_00045	NC_017852.1	4311449	4313753	+	1890	protein_coding	maltose permease MAL61
novel.2451	68.4126	31.7606	1.0907	0.00277407	0.0167016	-	NC_017844.1	7678510	7679705	-	1124	-	-
2682165	5.13636	22.7101	-2.15065	0.00278918	0.0167802	MGG_10530	NC_017844.1	4753929	4756237	+	1596	protein_coding	sugar transporter
2680450	706.883	1590.74	-1.17097	0.0027942	0.0167981	MGG_09552	NC_017849.1	3301252	3304506	+	2993	protein_coding	SNARE docking complex subunit
novel.12327	19.4169	4.40898	2.19411	0.00279952	0.0168177	-	NC_017854.1	817682	818944	+	1263	-	-
novel.8403	83.9547	43.3401	0.942687	0.00280713	0.0168409	-	NC_017851.1	2984024	2991172	+	7028	-	PF07690:Major Facilitator Superfamily
2678612	4392.86	2665.66	0.721204	0.00280751	0.0168409	MGG_08345	NC_017850.1	7759204	7763538	+	4176	protein_coding	hypothetical protein
2677960	205.196	425.21	-1.05321	0.00281318	0.0168626	MGG_04440	NC_017850.1	811801	814921	-	3046	protein_coding	hypothetical protein
12984526	20.6615	4.46038	2.27184	0.00283589	0.016975	MGG_17112	NC_017851.1	2208508	2209195	-	231	protein_coding	hypothetical protein
novel.6972	13.571	1.72579	2.91891	0.00283732	0.016975	-	NC_017850.1	6980349	6986369	+	5841	-	-
2676534	60.0346	111.217	-0.886297	0.0028394	0.016975	MGG_03665	NC_017851.1	1093112	1094421	-	1232	protein_coding	tRNA wybutosine-synthesizing protein 3
novel.7090	30.6356	7.94905	2.03036	0.00284024	0.016975	-	NC_017850.1	7318489	7319765	.	1277	-	-
2681735	103.226	186.511	-0.853265	0.00285087	0.0170261	MGG_10124	NC_017850.1	1557505	1559305	-	1615	protein_coding	hypothetical protein
2676981	36.0807	11.3073	1.61727	0.00287588	0.0171629	MGG_03380	NC_017851.1	2082930	2083778	+	849	protein_coding	hypothetical protein
2679604	331.542	565.296	-0.77213	0.00288073	0.0171793	MGG_01759	NC_017850.1	4729118	4732419	-	3158	protein_coding	DNA replication licensing factor mcm3
2680706	958.677	1914.57	-0.998806	0.00288639	0.0171957	MGG_13655	NC_017851.1	5428321	5430852	+	2448	protein_coding	hypothetical protein
12987276	89.6866	37.5181	1.23658	0.00288768	0.0171957	MGG_14953	NC_017853.1	3645774	3647830	+	1962	protein_coding	hypothetical protein
novel.4279	183.28	370.172	-1.01612	0.00289102	0.017203	-	NC_017849.1	5525321	5529416	+	3973	-	PF03208:PRA1 family protein
2680291	2744.14	6004.63	-1.12989	0.00289332	0.0172042	MGG_09195	NC_017844.1	3697060	3698837	+	1458	protein_coding	rRNA 2'-O-methyltransferase fibrillarin
2681521	619.515	320.017	0.957064	0.00290658	0.0172705	MGG_02424	NC_017844.1	1801090	1802532	+	1158	protein_coding	ubiquitin/metalloprotease fusion protein
2676401	595.301	348.124	0.773497	0.00291387	0.0173012	MGG_10879	NC_017853.1	752170	756451	+	3954	protein_coding	bifunctional P-450:NADPH-P450 reductase
2683644	2879.75	4485.2	-0.639422	0.00292896	0.0173782	MGG_07717	NC_017849.1	5513804	5515947	+	2091	protein_coding	hypothetical protein
2677755	271.206	658.659	-1.28128	0.00293714	0.0174141	MGG_04802	NC_017850.1	1451920	1453969	-	1982	protein_coding	periodic tryptophan protein 1
novel.11025	13.8262	1.85803	2.91868	0.00295092	0.0174831	-	NC_017853.1	1082558	1086736	+	4014	-	PF13649:Methyltransferase domain|PF08498:Sterol methyltransferase C-terminal
5050137	94.3046	41.3058	1.19876	0.00296116	0.0175311	MGG_03158	NC_017851.1	2851992	2855894	-	3505	protein_coding	pumilio-family RNA binding repeat protein
novel.4095	14.9336	37.2276	-1.32767	0.00296973	0.0175691	-	NC_017849.1	4991939	4995817	+	3785	-	PF00067:Cytochrome P450
12984001	34.0608	9.22672	1.90605	0.00298901	0.0176617	MGG_20231	NC_017852.1	1079968	1080056	-	89	tRNA	tRNA-Tyr
novel.12426	36.5342	13.3392	1.41355	0.00299138	0.0176617	-	NC_017854.1	1112895	1113911	+	930	-	-
2683197	1384.09	2950.95	-1.09259	0.00299185	0.0176617	MGG_07301	NC_017850.1	7151089	7152527	+	1239	protein_coding	hypothetical protein
2682983	197.428	367.724	-0.898565	0.00301309	0.0177742	MGG_07098	NC_017850.1	6355467	6359668	-	3908	protein_coding	condensin subunit
2683533	4715.89	2255.68	1.06352	0.00309046	0.0182174	MGG_07613	NC_017849.1	1206657	1214682	+	7956	protein_coding	acetyl-CoA carboxylase
novel.12619	103.936	57.0368	0.859048	0.00310726	0.0183033	-	NC_017854.1	1658866	1666734	-	7534	-	PF08530:X-Pro dipeptidyl-peptidase C-terminal non-catalytic domain
2681186	350.592	1316.85	-1.90834	0.00311159	0.0183156	MGG_02095	NC_017844.1	549746	551004	+	996	protein_coding	hypothetical protein
2680290	5.47188	22.228	-1.98905	0.00311724	0.0183357	MGG_09194	NC_017844.1	3695227	3697030	-	1276	protein_coding	60S ribosomal protein L17
12986649	13.0528	1.8164	2.69133	0.00313591	0.0184322	MGG_17330	NC_017852.1	859030	859452	-	183	protein_coding	hypothetical protein
2677667	1233.09	1920.12	-0.639592	0.00314261	0.0184583	MGG_04054	NC_017853.1	2107834	2109163	-	1219	protein_coding	vacuolar protein sorting 55 superfamily protein
novel.2426	34.6882	12.8496	1.40398	0.00316425	0.0185605	-	NC_017844.1	7608543	7613124	-	4499	-	PF14382:Exosome complex exonuclease RRP4 N-terminal region|PF10447:Exosome component EXOSC1/CSL4
2680240	21.0843	5.41764	1.98502	0.00316455	0.0185605	MGG_09196	NC_017844.1	3699392	3701130	-	1158	protein_coding	hypothetical protein
2674939	31.7411	9.89982	1.65327	0.00317321	0.0185874	MGG_00420	NC_017852.1	2943485	2945172	+	1605	protein_coding	oxidoreductase
novel.10682	15.6901	3.25591	2.31678	0.00317662	0.0185874	-	NC_017852.1	4293673	4296926	+	3254	-	PF04082:Fungal specific transcription factor domain
novel.10325	104.684	41.7501	1.34679	0.00317744	0.0185874	-	NC_017852.1	3204643	3216756	+	11951	-	PF00176:SNF2 family N-terminal domain|PF00271:Helicase conserved C-terminal domain
novel.9244	262.859	441.945	-0.746631	0.00317822	0.0185874	-	NC_017851.1	5493353	5494617	+	1194	-	-
novel.1985	223.146	99.0402	1.18385	0.00318413	0.0186086	-	NC_017844.1	6200449	6207138	-	6041	-	PF03666:Nitrogen Permease regulator of amino acid transport activity 3
novel.490	98.4776	38.4574	1.38388	0.00319984	0.0186871	-	NC_017844.1	1583286	1589945	-	6509	-	PF00202:Aminotransferase class-III
novel.5246	31.0375	10.7053	1.51946	0.003211	0.0187389	-	NC_017850.1	1847839	1853167	+	4535	-	PF06087:Tyrosyl-DNA phosphodiesterase
12984225	41.5078	15.3909	1.45803	0.00322322	0.0187967	MGG_16731	NC_017849.1	2204822	2205140	-	234	protein_coding	hypothetical protein
novel.5891	57.052	23.5801	1.3119	0.00322919	0.0188181	-	NC_017850.1	3861653	3867872	-	5783	-	PF07690:Major Facilitator Superfamily
novel.4715	14.9437	2.26679	2.65116	0.00324144	0.0188509	-	NC_017850.1	314223	315179	+	773	-	-
2681100	547.983	906.161	-0.727186	0.00324172	0.0188509	MGG_01981	NC_017844.1	124111	125208	+	784	protein_coding	hypothetical protein
novel.5112	4.35524	17.7338	-2.0663	0.00324708	0.0188509	-	NC_017850.1	1487641	1490678	+	2976	-	-
2681013	123.162	65.6537	0.903749	0.0032473	0.0188509	MGG_09990	NC_017851.1	5049075	5051952	+	2808	protein_coding	minor extracellular protease vpr
2676720	750.357	1176.76	-0.649915	0.00324789	0.0188509	MGG_03285	NC_017851.1	2396247	2399075	-	2631	protein_coding	hypothetical protein
novel.1686	12.2389	36.1706	-1.55168	0.00324865	0.0188509	-	NC_017844.1	5249977	5253285	+	3309	-	PF02179:BAG domain
novel.3695	185.534	104.06	0.835596	0.00326526	0.0189339	-	NC_017849.1	3792772	3794779	+	1489	-	-
2683586	197.302	360.727	-0.871124	0.00327087	0.0189481	MGG_07666	NC_017849.1	1434413	1437033	+	2621	protein_coding	endoplasmic reticulum mannosyl-oligosaccharide 1%2C2-alpha-mannosidase
2674646	3928.71	9810.12	-1.32034	0.00327235	0.0189481	MGG_00168	NC_017852.1	3878576	3881290	-	2312	protein_coding	hypothetical protein
2674386	247.223	403.928	-0.707998	0.00331167	0.0191622	MGG_00102	NC_017852.1	4137913	4140256	-	2344	protein_coding	cell cycle control protein cwf19
2676664	197.22	330.221	-0.745666	0.00332044	0.0191994	MGG_03723	NC_017851.1	912430	913980	-	1551	protein_coding	complex I intermediate-associated protein 30
novel.1808	200.837	119.551	0.753469	0.00332563	0.0192158	-	NC_017844.1	5659713	5661538	.	1826	-	-
5049682	646.667	1096.09	-0.762096	0.00332832	0.0192178	MGG_14751	NC_017850.1	1587004	1589432	-	2063	protein_coding	FACT complex subunit pob-3
12986234	0.378147	10.7842	-4.79801	0.00333306	0.0192315	MGG_20007	NC_017850.1	349559	349650	-	92	tRNA	tRNA-Pro
2683328	512.045	330.379	0.633744	0.00335364	0.0193367	MGG_07408	NC_017849.1	505518	512270	+	6753	protein_coding	NACHT and TPR domain-containing protein
2680077	18.5077	51.0673	-1.4706	0.00335971	0.019358	MGG_09150	NC_017849.1	307734	309753	-	2020	protein_coding	hypothetical protein%2C variant
2677557	114.88	25.0751	2.17267	0.00336269	0.0193615	MGG_04304	NC_017853.1	1235006	1236247	-	1151	protein_coding	retinol dehydrogenase 8
2680646	53.2805	19.0702	1.45236	0.00343586	0.0197689	MGG_09632	NC_017854.1	3138615	3140006	+	1392	protein_coding	hypothetical protein
2680764	0.651103	9.88028	-3.84275	0.00349488	0.0200943	MGG_09681	NC_017851.1	5533175	5534286	-	1008	protein_coding	hypothetical protein
2676334	5.11153	0	4.86796	0.00349899	0.0201038	MGG_10803	NC_017850.1	7439128	7440758	-	1179	protein_coding	hypothetical protein
2682875	526.969	988.183	-0.907805	0.00350886	0.0201464	MGG_10674	NC_017851.1	89211	92022	+	2812	protein_coding	hypothetical protein
novel.12228	11.0171	1.34648	3.11452	0.00352327	0.0202149	-	NC_017854.1	560934	563435	+	2296	-	-
12984915	53.3758	17.2364	1.591	0.00352622	0.0202177	MGG_15030	NC_017854.1	2137020	2137784	+	611	protein_coding	hypothetical protein
2682819	3742.1	8229.05	-1.13699	0.00355871	0.0203896	MGG_02620	NC_017854.1	2174466	2175955	-	978	protein_coding	60S ribosomal protein L37
2683074	8.4645	44.7125	-2.3451	0.00357674	0.0204648	MGG_07355	NC_017850.1	7366474	7367505	+	1032	protein_coding	hypothetical protein
novel.1635	10.7363	1.3782	2.85095	0.00357791	0.0204648	-	NC_017844.1	5099228	5105229	+	6002	-	PF01391:Collagen triple helix repeat (20 copies)
novel.1264	23.3384	60.9321	-1.39777	0.00358012	0.0204648	-	NC_017844.1	3955633	3957881	+	2175	-	-
2675160	1839.33	3742.51	-1.02518	0.00358184	0.0204648	MGG_00852	NC_017852.1	1392339	1395711	-	3096	protein_coding	ADP-ribosylation factor-binding protein GGA1
novel.6957	294.703	474.779	-0.690247	0.00359294	0.0205139	-	NC_017850.1	6933640	6934954	-	1315	-	-
novel.10178	151.115	76.6011	0.966061	0.00359662	0.0205205	-	NC_017852.1	2800792	2803688	+	2686	-	PF00491:Arginase family
2681825	32.7686	104.957	-1.6671	0.00360032	0.0205273	MGG_10254	NW_003803357.1	103722	105043	-	1230	protein_coding	hypothetical protein
novel.11870	83.7113	43.8178	0.935601	0.00361504	0.0205969	-	NC_017853.1	3605458	3610603	-	4969	-	PF00266:Aminotransferase class-V
novel.11831	685.18	235.162	1.53898	0.00362722	0.0206519	-	NC_017853.1	3520398	3522441	+	2044	-	-
novel.6707	149.477	76.1641	0.983139	0.00363455	0.0206793	-	NC_017850.1	6200469	6205163	+	4387	-	PF03969:AFG1-like ATPase
12987055	11.157	34.5054	-1.63374	0.00364405	0.0207189	MGG_15207	NC_017849.1	962815	963444	+	630	protein_coding	hypothetical protein
2684398	243.569	445.443	-0.868997	0.00365041	0.0207289	MGG_06243	NC_017851.1	4430621	4434809	+	4067	protein_coding	zinc finger transcription factor 1
2682724	1363.86	3827.08	-1.48875	0.00365088	0.0207289	MGG_02742	NC_017854.1	1691961	1692993	-	885	protein_coding	protein transporter Sec61 subunit gamma
5051208	653.911	1054.94	-0.691282	0.00366589	0.0207957	MGG_11240	NC_017850.1	2945939	2948429	-	2431	protein_coding	G patch domain-containing protein 1
novel.843	124.5	69.0767	0.849127	0.00366773	0.0207957	-	NC_017844.1	2590700	2593793	+	2861	-	PF00098:Zinc knuckle
2677894	4985.03	10897.2	-1.12838	0.00367663	0.0208317	MGG_04768	NC_017850.1	1396070	1398383	+	1958	protein_coding	hypothetical protein
2678490	4.29267	20.9769	-2.36491	0.00369048	0.0208957	MGG_08389	NC_017850.1	7605999	7607396	+	1297	protein_coding	hypothetical protein
novel.9108	8.76802	0.67324	3.80235	0.00369365	0.020896	-	NC_017851.1	5099537	5104994	+	5269	-	PF00664:ABC transporter transmembrane region|PF00005:ABC transporter
2674962	465.984	745.389	-0.679423	0.00369566	0.020896	MGG_01154	NC_017852.1	319874	321576	-	1703	protein_coding	hypothetical protein
2677239	4.97362	0	4.853	0.00370791	0.0209364	MGG_04298	NC_017853.1	1253334	1255089	+	1683	protein_coding	hypothetical protein
2681305	4.97362	0	4.853	0.00370791	0.0209364	MGG_02235	NC_017844.1	1090323	1091471	-	996	protein_coding	oxidoreductase
2685078	1585.36	998.663	0.667954	0.00373499	0.0210747	MGG_06905	NC_017844.1	3204693	3210267	-	5485	protein_coding	protein transporter sec73
novel.6743	59.1909	128.189	-1.10454	0.00378147	0.0213223	-	NC_017850.1	6300163	6301606	+	1245	-	-
novel.1493	48.3117	22.5614	1.11598	0.00378696	0.0213243	-	NC_017844.1	4680823	4681347	-	525	-	-
2680716	5325.82	12141.5	-1.18896	0.00378705	0.0213243	MGG_13645	NC_017851.1	5252337	5253895	-	1143	protein_coding	50S ribosomal protein L13e
12985286	24.2875	5.92904	1.96066	0.00385334	0.0216827	MGG_16264	NC_017844.1	3984418	3984910	-	204	protein_coding	hypothetical protein
2677613	160.654	273.363	-0.766638	0.00388968	0.0218721	MGG_04123	NC_017853.1	1873728	1877156	-	3353	protein_coding	chromosome transmission fidelity protein 18
2683686	20.6358	5.8877	1.90011	0.00391714	0.0220113	MGG_07759	NC_017849.1	5656836	5657273	+	438	protein_coding	hypothetical protein
novel.10285	58.7383	130.457	-1.15637	0.0039298	0.0220673	-	NC_017852.1	3075800	3081273	-	5193	-	PF16483:Beta-1,3-glucanase
2675143	15.1192	3.07227	2.28075	0.00398114	0.0223403	MGG_00022	NC_017852.1	4400230	4412433	+	12204	protein_coding	bassianolide synthetase
novel.1491	9.49646	43.1847	-2.18677	0.00398756	0.022361	-	NC_017844.1	4667259	4667804	-	546	-	-
novel.5475	19.266	3.54007	2.59714	0.00401019	0.0224725	-	NC_017850.1	2615929	2617596	+	1668	-	-
2684830	1856.58	4098.99	-1.14291	0.00402612	0.022536	MGG_06657	NC_017844.1	2306476	2307465	-	882	protein_coding	40S ribosomal protein S25
2683481	64.5535	118.868	-0.880391	0.00402704	0.022536	MGG_07561	NC_017849.1	1025584	1029673	+	3894	protein_coding	hypothetical protein
novel.8064	10.8891	31.8731	-1.57427	0.00403501	0.0225651	-	NC_017851.1	2004733	2005610	-	878	-	-
2676835	237.091	376.382	-0.666659	0.00405274	0.022648	MGG_03174	NC_017851.1	2804410	2806012	+	1603	protein_coding	hypothetical protein
2681517	29.6171	9.69664	1.60924	0.00405605	0.022648	MGG_02420	NC_017844.1	1788648	1790810	-	1524	protein_coding	hypothetical protein
2678800	1254.08	3630.58	-1.53376	0.00405814	0.022648	MGG_08600	NC_017851.1	824806	825947	+	1046	protein_coding	mannose-P-dolichol utilization defect 1 protein
novel.8936	12.5973	37.9208	-1.58125	0.00406637	0.0226785	-	NC_017851.1	4539328	4543480	-	4074	-	-
novel.12397	214.139	96.9957	1.15494	0.00408171	0.0227485	-	NC_017854.1	1032538	1069898	+	16980	-	-
2684894	5076.77	10844.7	-1.0951	0.00408589	0.0227523	MGG_06721	NC_017844.1	2508338	2509584	+	961	protein_coding	60S ribosomal protein L28
2674863	1125.23	764.425	0.558905	0.00408795	0.0227523	MGG_00118	NC_017852.1	4076768	4081523	+	4756	protein_coding	hypothetical protein
2683048	1570.25	1011.35	0.635894	0.0041121	0.0228711	MGG_07034	NC_017850.1	6160837	6162017	-	1046	protein_coding	TPR repeat protein
novel.4778	11.7982	30.2971	-1.38306	0.00413098	0.0229605	-	NC_017850.1	504006	505068	+	960	-	-
2679325	38.853	79.7841	-1.032	0.00415153	0.023059	MGG_01431	NC_017850.1	3501429	3503077	-	1379	protein_coding	hypothetical protein
novel.412	21.8578	5.60354	1.98721	0.0041716	0.0231461	-	NC_017844.1	1310411	1314943	-	4380	-	PF01370:NAD dependent epimerase/dehydratase family
novel.8416	246.394	728.587	-1.56352	0.00417286	0.0231461	-	NC_017851.1	3026875	3032013	+	4966	-	-
novel.1748	43.7112	13.9609	1.59808	0.00418805	0.0232146	-	NC_017844.1	5444810	5447088	-	2110	-	-
2676179	456.404	1057.99	-1.21404	0.00422961	0.023429	MGG_05758	NC_017844.1	6419524	6420678	-	913	protein_coding	defender against cell death 1 protein
2682936	948.577	556.685	0.766608	0.00423681	0.0234531	MGG_07051	NC_017850.1	6194654	6198059	-	3406	protein_coding	neutral ceramidase
2675372	431.941	198.745	1.12033	0.00424811	0.0234997	MGG_04991	NC_017849.1	4193917	4196206	+	2290	protein_coding	hypothetical protein
novel.10667	1659.23	1143.32	0.536847	0.00426353	0.023569	-	NC_017852.1	4254934	4293624	-	11549	-	-
2681322	433.625	661.563	-0.609796	0.00428817	0.0236892	MGG_02045	NC_017844.1	358469	362320	+	3752	protein_coding	hypothetical protein
2675890	356.131	825.381	-1.21351	0.00429116	0.0236898	MGG_05614	NC_017844.1	5857979	5859439	-	1461	protein_coding	unsaturated glucuronyl hydrolase
2684328	50.4912	99.4804	-0.987698	0.00433675	0.0239226	MGG_06162	NC_017849.1	2782283	2788475	-	5852	protein_coding	DNA topoisomerase 2
novel.12875	61.9661	121.593	-0.96414	0.00433919	0.0239226	-	NC_017854.1	2398231	2399163	+	823	-	-
2678626	11.7725	1.39788	3.20908	0.00435836	0.0240121	MGG_08236	NC_017850.1	8164957	8172952	-	7851	protein_coding	polyketide synthase
novel.3968	5.84803	0	5.0639	0.00436522	0.0240337	-	NC_017849.1	4622434	4625319	+	2392	-	-
12986800	50.4159	23.4939	1.11036	0.00439025	0.0241539	MGG_15975	NC_017850.1	8242418	8243426	+	963	protein_coding	hypothetical protein
novel.5205	31.2322	96.3776	-1.63236	0.00439297	0.0241539	-	NC_017850.1	1747982	1752810	-	4146	-	PF03169:OPT oligopeptide transporter protein
12985034	1883.97	1183.22	0.671335	0.00439935	0.0241728	MGG_17492	NC_017852.1	3522307	3525277	-	2971	protein_coding	hypothetical protein
2678152	574.437	873.831	-0.605448	0.00442215	0.0242817	MGG_04454	NC_017850.1	846023	847309	-	1161	protein_coding	transporter GOS1
5049789	145.552	45.6724	1.65386	0.00449213	0.0246329	MGG_12008	NC_017853.1	3522438	3522641	-	204	protein_coding	hypothetical protein
novel.12417	48.1064	17.6308	1.42354	0.00449213	0.0246329	-	NC_017854.1	1093927	1098733	-	4271	-	PF10382:Protein of unknown function (DUF2439)
12985588	17.8687	42.9415	-1.24036	0.0044984	0.0246508	MGG_15070	NC_017850.1	6120064	6122456	-	2393	protein_coding	hypothetical protein
novel.393	144.122	290.709	-1.01605	0.00451016	0.0246987	-	NC_017844.1	1264995	1268292	-	3298	-	-
2676888	133.707	230.235	-0.786931	0.00452005	0.0247328	MGG_03337	NC_017851.1	2213879	2216775	-	2736	protein_coding	endoprotease
novel.7656	389.899	213.812	0.871412	0.00452245	0.0247328	-	NC_017851.1	875536	883496	+	7850	-	PF00664:ABC transporter transmembrane region|PF00005:ABC transporter
2675659	114.871	64.1876	0.828777	0.0045386	0.0247864	MGG_05086	NC_017849.1	4559642	4562952	-	2637	protein_coding	serine/threonine protein kinase
novel.4329	720.293	428.971	0.749102	0.00454019	0.0247864	-	NC_017849.1	5666123	5674399	-	8277	-	PF00245:Alkaline phosphatase
novel.7048	268.961	96.0056	1.49808	0.00454134	0.0247864	-	NC_017850.1	7203240	7209120	-	5881	-	-
novel.8953	46.8378	20.6346	1.17036	0.0045845	0.0249933	-	NC_017851.1	4592525	4596456	+	3869	-	PF14604:Variant SH3 domain
2677358	513.479	809.676	-0.655629	0.00458537	0.0249933	MGG_03985	NC_017853.1	2327366	2331311	-	3885	protein_coding	exocyst complex component sec8
novel.8884	29.2431	8.83509	1.71722	0.00462597	0.0251978	-	NC_017851.1	4384871	4385733	-	863	-	-
2682116	2166.15	4871.52	-1.1695	0.00462949	0.0252002	MGG_10504	NC_017844.1	4633600	4637291	+	3120	protein_coding	coatomer beta' subunit
novel.1411	151.015	263.941	-0.800809	0.00469554	0.0255427	-	NC_017844.1	4419604	4430553	+	9722	-	PF00005:ABC transporter|PF12698:ABC-2 family transporter protein
novel.1081	1232.6	715.626	0.786073	0.00470614	0.0255834	-	NC_017844.1	3368125	3373578	-	5341	-	PF01738:Dienelactone hydrolase family
novel.4280	35.9129	15.0606	1.2804	0.0047215	0.0256498	-	NC_017849.1	5529384	5536419	-	6854	-	PF00550:Phosphopantetheine attachment site
2677015	1720.16	5688.94	-1.7257	0.00474584	0.0257649	MGG_03301	NC_017851.1	2342015	2343226	+	1124	protein_coding	hypothetical protein
2680376	660.781	429.48	0.61919	0.00475396	0.0257919	MGG_09389	NC_017853.1	3443689	3445518	-	1561	protein_coding	hypothetical protein
12986584	37.7142	13.4007	1.51177	0.00479283	0.0259856	MGG_17275	NC_017851.1	5354006	5354546	+	240	protein_coding	hypothetical protein
2684642	241.181	524.492	-1.12233	0.00479754	0.0259939	MGG_06487	NC_017851.1	3561225	3562977	+	1594	protein_coding	thymine dioxygenase
2683220	1243.67	3152.84	-1.34231	0.0048102	0.0260452	MGG_07324	NC_017850.1	7262984	7264266	-	1196	protein_coding	hypothetical protein
5049311	6.03559	23.2863	-1.93618	0.00481844	0.0260593	MGG_13993	NC_017851.1	613133	614583	+	1213	protein_coding	hypothetical protein
novel.7333	351.35	640.187	-0.866743	0.00481919	0.0260593	-	NC_017850.1	8110161	8187280	+	8082	-	PF00075:RNase H
novel.8316	464.064	983.765	-1.08531	0.00482723	0.0260856	-	NC_017851.1	2750403	2756529	-	5615	-	PF00425:chorismate binding enzyme|PF04715:Anthranilate synthase component I, N terminal region
2674377	34.8529	10.4432	1.75186	0.00484594	0.0261693	MGG_00792	NC_017852.1	1608125	1610855	+	2356	protein_coding	squalene-hopene cyclase
5048796	8.34223	0.724636	3.69575	0.00485195	0.0261845	MGG_14237	NC_017852.1	215965	216920	-	956	protein_coding	hypothetical protein
2677068	858.444	1644.86	-0.939045	0.00485641	0.0261913	MGG_10925	NC_017844.1	7886881	7888802	+	1837	protein_coding	hypothetical protein
2681589	163.255	259.413	-0.664292	0.00486113	0.0261995	MGG_02492	NC_017844.1	2070788	2072577	+	1790	protein_coding	hypothetical protein
5050389	9.79727	1.39788	2.92641	0.00487101	0.0262355	MGG_12501	NW_003803360.1	62399	63867	-	1469	protein_coding	hypothetical protein
2681099	74.0976	36.846	1.01574	0.00489259	0.026333	MGG_01980	NC_017844.1	122580	123650	+	1071	protein_coding	hypothetical protein
2680066	2.8049	16.3135	-2.54582	0.00489557	0.026333	MGG_09019	NC_017854.1	2688826	2689667	-	764	protein_coding	hypothetical protein
2683466	282.705	154.542	0.863637	0.00494132	0.0265526	MGG_07546	NC_017849.1	979230	981439	-	2210	protein_coding	alpha-glucosides permease MPH2/3
2684655	174.443	324.416	-0.897396	0.00494288	0.0265526	MGG_06500	NC_017851.1	3506329	3509485	-	3081	protein_coding	WD repeat-containing protein
2679373	2033.1	4123.66	-1.02051	0.00497332	0.0266947	MGG_01333	NC_017850.1	3139679	3141017	+	1251	protein_coding	hypothetical protein
12987142	8.68765	0.837196	3.26763	0.00497588	0.0266947	MGG_15551	NC_017850.1	1174136	1174441	-	306	protein_coding	hypothetical protein
2677825	1289.19	1968.74	-0.611453	0.00498688	0.0267362	MGG_04529	NC_017850.1	935298	936814	-	1420	protein_coding	proteasome component PUP1
novel.3984	11.4073	1.70384	2.69549	0.00503538	0.0269786	-	NC_017849.1	4665021	4668941	+	3844	-	-
2676464	192.571	305.506	-0.670851	0.0050418	0.0269952	MGG_03230	NC_017851.1	2617642	2619526	-	1611	protein_coding	seryl-tRNA synthetase
2676630	595.808	1269.4	-1.09177	0.00505181	0.0270312	MGG_03645	NC_017851.1	1147436	1149767	-	2266	protein_coding	adenylosuccinate lyase
2679810	1396.88	565.895	1.3018	0.00506444	0.027081	MGG_08824	NC_017850.1	1771219	1772612	+	1169	protein_coding	hypothetical protein
novel.5108	14.9437	47.1703	-1.63503	0.0050678	0.0270813	-	NC_017850.1	1475465	1479480	+	3640	-	PF00076:RNA recognition motif. (a.k.a. RRM, RBD, or RNP domain)
2681133	161.873	325.891	-1.01207	0.0050819	0.0271389	MGG_01918	NC_017853.1	654040	655694	-	1587	protein_coding	amidase
2679401	63.9847	32.0643	0.977637	0.0050902	0.0271654	MGG_01543	NC_017850.1	3959853	3961858	-	2006	protein_coding	JmjC domain-containing protein 5
5051576	655.271	999.641	-0.609699	0.00509419	0.027169	MGG_13176	NC_017844.1	6410602	6416867	+	5891	protein_coding	hypothetical protein
2684558	2074.78	4218.48	-1.02401	0.00510695	0.0272193	MGG_06403	NC_017851.1	3852698	3855273	+	2482	protein_coding	hypothetical protein
2678999	4.91608	19.6064	-1.95241	0.00518501	0.0275849	MGG_08777	NC_017853.1	146041	148770	+	2603	protein_coding	hypothetical protein
2683655	269.313	477.983	-0.828561	0.00518511	0.0275849	MGG_07728	NC_017849.1	5542465	5545949	-	3424	protein_coding	hypothetical protein
novel.5378	32.5857	2.05144	3.96172	0.00518602	0.0275849	-	NC_017850.1	2273819	2274745	+	927	-	-
2683742	0.378147	8.19824	-4.44724	0.00519008	0.0275849	MGG_07815	NC_017849.1	5856829	5857836	-	918	protein_coding	hypothetical protein
2684916	1799.11	2798.46	-0.637697	0.00519241	0.0275849	MGG_06743	NC_017844.1	2581085	2583613	+	2312	protein_coding	vacuolar protein sorting-associated protein vps5
2681319	4.1071	19.0579	-2.19905	0.00521472	0.0276854	MGG_02042	NC_017844.1	347808	351037	-	2082	protein_coding	interferon-induced GTP-binding protein Mx2
2677297	434.006	823.058	-0.924584	0.00523239	0.0277612	MGG_03856	NC_017853.1	2812282	2813896	+	1556	protein_coding	hypothetical protein
2681224	307.306	157.694	0.955819	0.00524059	0.0277867	MGG_02069	NC_017844.1	472722	473859	+	980	protein_coding	glyoxalase/bleomycin resistance protein/dioxygenase
novel.9658	6.54878	0.428439	4.29314	0.00524807	0.0277975	-	NC_017852.1	1238689	1241135	-	2229	-	PF11719:DNA replication and checkpoint protein
2674148	6.00287	21.3613	-1.82367	0.00524944	0.0277975	MGG_00824	NC_017852.1	1490024	1492200	-	2177	protein_coding	hypothetical protein
novel.7748	23.8337	4.81759	2.23001	0.00525916	0.0278135	-	NC_017851.1	1102046	1104541	+	2288	-	PF12710:haloacid dehalogenase-like hydrolase
2681981	219.061	503.003	-1.20115	0.00526417	0.0278135	MGG_10370	NC_017850.1	488828	489929	+	776	protein_coding	40S ribosomal protein S15
novel.9592	7.82114	23.1242	-1.58591	0.00526587	0.0278135	-	NC_017852.1	1050219	1053234	+	2871	-	PF09286:Pro-kumamolisin, activation domain
2674592	337.713	170.928	0.990423	0.00526606	0.0278135	MGG_01143	NC_017852.1	348188	350035	-	1848	protein_coding	hypothetical protein
novel.784	30.1553	8.33784	1.78827	0.00529717	0.0279485	-	NC_017844.1	2431544	2479215	-	7629	-	PF00005:ABC transporter|PF06472:ABC transporter transmembrane region 2
novel.49	14.9714	52.5835	-1.80587	0.00529846	0.0279485	-	NC_017844.1	155916	161963	-	3856	-	PF07716:Basic region leucine zipper
novel.1083	32.7944	86.6765	-1.39771	0.00532452	0.0280679	-	NC_017844.1	3373651	3378692	-	4737	-	PF01351:Ribonuclease HII
2676678	167.739	330.144	-0.979904	0.0053817	0.028351	MGG_03574	NC_017851.1	1407375	1409984	-	2523	protein_coding	hypothetical protein
2679874	80.1881	24.1615	1.70696	0.00541514	0.0285088	MGG_08888	NC_017850.1	2000255	2003474	+	3220	protein_coding	hypothetical protein
novel.149	4.79093	0	4.77373	0.00545115	0.0286798	-	NC_017844.1	438779	441594	-	2676	-	PF00069:Protein kinase domain
2678904	6.77209	22.9285	-1.77946	0.00545504	0.0286798	MGG_08610	NC_017844.1	7567213	7567875	-	663	protein_coding	hypothetical protein
novel.874	234.996	125.922	0.908169	0.00545818	0.0286798	-	NC_017844.1	2682691	2692299	+	9454	-	-
novel.4554	6.41374	0.244801	4.23903	0.00546166	0.0286798	-	NC_017849.1	6298696	6303262	-	4567	-	PF00248:Aldo/keto reductase family
2680259	317.995	641.415	-1.01154	0.0054943	0.0288328	MGG_09246	NC_017844.1	3910046	3912858	+	2741	protein_coding	protease
2674686	991.952	539.871	0.880362	0.00552874	0.0289946	MGG_00677	NC_017852.1	2038981	2040383	-	1322	protein_coding	endoglucanase-1
2683207	41.892	15.3075	1.42674	0.00553224	0.0289946	MGG_07311	NC_017850.1	7194374	7195777	-	1404	protein_coding	hypothetical protein
2677442	281.059	117.781	1.26366	0.00553793	0.0290023	MGG_04216	NC_017853.1	1525116	1527442	+	1979	protein_coding	proline-specific permease
novel.7192	119.857	67.2362	0.844542	0.00554203	0.0290023	-	NC_017850.1	7677474	7683663	-	5129	-	PF01066:CDP-alcohol phosphatidyltransferase
12984999	152.421	65.487	1.23714	0.00554434	0.0290023	MGG_20144	NC_017849.1	3879642	3879739	+	98	tRNA	tRNA-Val
2675391	155.439	279.444	-0.847173	0.00554796	0.0290026	MGG_05071	NC_017849.1	4487123	4490092	+	2881	protein_coding	hypothetical protein
novel.8069	828.395	560.38	0.5654	0.00555269	0.0290088	-	NC_017851.1	2018372	2029254	-	10314	-	PF04499:SIT4 phosphatase-associated protein
2675444	261.245	487.826	-0.902412	0.00555817	0.0290189	MGG_05322	NC_017849.1	5404827	5407338	+	2418	protein_coding	zinc finger protein 467
2679379	83.4336	157.723	-0.915097	0.00556714	0.0290472	MGG_01800	NC_017850.1	4876949	4880276	-	3254	protein_coding	flap structure-specific endonuclease
5049650	44927.2	31982.8	0.490275	0.00558831	0.029139	MGG_11861	NC_017844.1	2707512	2709952	+	2362	protein_coding	1%2C3-beta-glucanosyltransferase gel4
2682171	7.52839	24.8329	-1.73886	0.00560607	0.029199	MGG_10558	NC_017854.1	2910605	2913083	+	2479	protein_coding	hypothetical protein
novel.7728	102.306	241.586	-1.24456	0.00560694	0.029199	-	NC_017851.1	1049650	1052799	+	2724	-	PF02144:Repair protein Rad1/Rec1/Rad17
novel.9089	44.8906	14.4505	1.59398	0.00563264	0.0293141	-	NC_017851.1	5025524	5028908	+	2970	-	-
novel.2624	220.121	139.304	0.661957	0.00565598	0.0294169	-	NC_017849.1	401751	406364	+	3760	-	PF00172:Fungal Zn(2)-Cys(6) binuclear cluster domain
12987086	4.65302	17.6947	-1.87773	0.00569219	0.0295863	MGG_15531	NC_017850.1	661107	661786	+	464	protein_coding	hypothetical protein
2674363	55.9124	22.5103	1.35107	0.00570871	0.0296534	MGG_00470	NC_017852.1	2781843	2784712	+	2198	protein_coding	hypothetical protein
2674201	2479.94	5852.91	-1.23897	0.00571838	0.0296847	MGG_00942	NC_017852.1	1045963	1048110	+	2049	protein_coding	branched-chain-amino-acid aminotransferase
novel.1652	4.63809	0	4.73464	0.00573485	0.0297514	-	NC_017844.1	5150893	5152650	+	1758	-	-
2676663	55.9996	23.9736	1.21904	0.00576491	0.0298883	MGG_03722	NC_017851.1	915927	918929	+	2349	protein_coding	hypothetical protein
novel.8676	13.183	1.48099	3.11904	0.00577221	0.0299072	-	NC_017851.1	3743759	3745436	-	1281	-	-
12986125	0.425795	34.2357	-6.49186	0.00579485	0.0300055	MGG_20173	NC_017849.1	6438743	6438852	-	110	tRNA	tRNA-Leu
12986616	3.29327	15.0017	-2.13715	0.00584259	0.0302336	MGG_17290	NC_017852.1	28920	29237	+	207	protein_coding	hypothetical protein
novel.5836	9.18592	26.6939	-1.51036	0.00586613	0.0303362	-	NC_017850.1	3677338	3677946	+	609	-	-
2674335	38.8777	14.24	1.43259	0.00587581	0.030367	MGG_00673	NC_017852.1	2061225	2062709	+	1311	protein_coding	hypothetical protein
2674484	323.959	669.404	-1.04886	0.00588247	0.0303822	MGG_00560	NC_017852.1	2483430	2486162	-	2595	protein_coding	ATP-dependent RNA helicase MAK5
12984031	16.3669	2.97939	2.57312	0.00592693	0.0305925	MGG_20351	NC_017852.1	1496548	1496663	+	116	rRNA	5S ribosomal RNA
novel.6827	47.7004	20.7078	1.18487	0.00594116	0.0306466	-	NC_017850.1	6587452	6588836	+	1111	-	-
novel.12823	98.7332	45.5844	1.1023	0.00595528	0.0307001	-	NC_017854.1	2245442	2248836	+	3267	-	PF03853:YjeF-related protein N-terminus
novel.2708	105.891	58.5791	0.844886	0.00596326	0.0307218	-	NC_017849.1	705126	712003	-	6878	-	PF11951:Fungal specific transcription factor domain
2674238	795.457	1656.78	-1.05907	0.00597446	0.0307505	MGG_00317	NC_017852.1	3293327	3295045	-	1637	protein_coding	fumarylacetoacetase
novel.2460	181.681	87.3401	1.04914	0.00597634	0.0307505	-	NC_017844.1	7707372	7710108	-	2737	-	-
2675488	2947.44	1703.55	0.790375	0.00598029	0.0307515	MGG_05223	NC_017849.1	5044077	5046521	-	1908	protein_coding	3-isopropylmalate dehydrogenase
novel.269	93.7937	204.196	-1.12627	0.00602569	0.0309654	-	NC_017844.1	789779	790439	-	661	-	-
novel.384	45.0661	16.0123	1.44991	0.00604604	0.0310505	-	NC_017844.1	1235678	1236548	-	871	-	-
novel.5890	11.1194	2.18368	2.37555	0.00604983	0.0310505	-	NC_017850.1	3860858	3861619	+	762	-	-
2684400	42.174	81.0325	-0.94091	0.00605869	0.0310765	MGG_06245	NC_017851.1	4418548	4425534	+	6918	protein_coding	separin
5049839	340.61	608.349	-0.838424	0.00609107	0.0312186	MGG_14706	NC_017852.1	3566523	3567777	-	1255	protein_coding	hypothetical protein
12984875	25.7274	5.50089	2.30372	0.00609403	0.0312186	MGG_17987	NC_017854.1	1801587	1801835	-	249	protein_coding	hypothetical protein
novel.8917	53.3268	22.5396	1.26206	0.00610048	0.031232	-	NC_017851.1	4476102	4477209	-	974	-	-
5050526	2740.46	1786.8	0.617499	0.00610555	0.0312384	MGG_12652	NC_017854.1	2232249	2235300	-	2990	protein_coding	extracellular cell wall glucanase Crf1
2678405	943.387	2282.29	-1.27438	0.00612549	0.0313174	MGG_08123	NC_017850.1	5771733	5775073	+	3147	protein_coding	beta-glucosidase
12985576	323.056	199.913	0.69457	0.00612865	0.0313174	MGG_15065	NC_017850.1	6024332	6026127	+	1796	protein_coding	hypothetical protein
novel.11295	12.5745	39.9446	-1.67508	0.00614889	0.0314012	-	NC_017853.1	1879943	1881077	-	1075	-	-
novel.6875	1.67046	11.2343	-2.70501	0.0061994	0.0316172	-	NC_017850.1	6714431	6715277	-	847	-	PF01284:Membrane-associating domain
2679321	165.014	301.647	-0.866128	0.00620077	0.0316172	MGG_01427	NC_017850.1	3491694	3494291	+	2501	protein_coding	SET1 complex component ash2
2675554	492.3	769.978	-0.646275	0.00620278	0.0316172	MGG_05095	NC_017849.1	4593405	4598444	-	4901	protein_coding	nucleoporin Nup157/170
novel.7306	43.5763	19.379	1.20369	0.00622155	0.0316931	-	NC_017850.1	8001331	8010663	-	8698	-	PF14765:Polyketide synthase dehydratase|PF00698:Acyl transferase domain|PF00109:Beta-ketoacyl synthase, N-terminal domain|PF02801:Beta-ketoacyl synthase, C-terminal domain|PF16197:Ketoacyl-synthetase C-terminal extension
novel.1084	13.9393	3.31707	2.06956	0.00622708	0.0317015	-	NC_017844.1	3378837	3382228	+	3325	-	PF15624:Kinetochore CENP-C fungal homologue, Mif2, N-terminal|PF11699:Mif2/CENP-C like
2684293	303.572	532.399	-0.812267	0.00624346	0.0317651	MGG_06105	NC_017849.1	2598394	2599771	+	1167	protein_coding	hypothetical protein
2678834	503.752	227.517	1.14238	0.00626974	0.031879	MGG_08440	NC_017851.1	217232	219736	+	2505	protein_coding	trichothecene 3-O-acetyltransferase
2684277	4.98352	0	4.8548	0.00631424	0.0320853	MGG_06121	NC_017849.1	2641292	2645365	-	4074	protein_coding	hypothetical protein
2680418	705.304	1204.34	-0.772167	0.00632703	0.0321189	MGG_09418	NC_017853.1	3347698	3349415	+	1718	protein_coding	hypothetical protein
2675440	4441.74	9860.72	-1.15067	0.00632871	0.0321189	MGG_05238	NC_017849.1	5094934	5096238	+	965	protein_coding	40S ribosomal protein S14
2680179	808.003	1543.71	-0.93501	0.00634948	0.0322043	MGG_09239	NC_017844.1	3881574	3884169	+	2351	protein_coding	squalene synthase
2681333	832.804	407.126	1.02964	0.0063612	0.0322438	MGG_02056	NC_017844.1	414777	417691	+	2791	protein_coding	hypothetical protein
2676897	225.43	456.306	-1.01938	0.00639394	0.0323896	MGG_03378	NC_017851.1	2088146	2093350	-	5137	protein_coding	nuclear condensin complex subunit Smc4
2677352	185.681	292.154	-0.656022	0.00643183	0.0325607	MGG_03850	NC_017853.1	2823301	2830782	+	7355	protein_coding	DNA polymerase epsilon catalytic subunit A
2684821	2883.97	10147.6	-1.81507	0.00643568	0.0325607	MGG_06648	NC_017844.1	2276302	2279942	-	3641	protein_coding	hypothetical protein
12984006	0	5.12144	-4.70399	0.00645349	0.0326306	MGG_17343	NC_017852.1	1169057	1170201	-	292	protein_coding	hypothetical protein
2674936	27.5061	9.52065	1.58149	0.00646182	0.0326526	MGG_01148	NC_017852.1	334971	337092	+	2122	protein_coding	hypothetical protein
novel.340	440.045	14.6269	4.90183	0.00648017	0.032725	-	NC_017844.1	1088421	1089625	-	1047	-	-
novel.3131	43.4391	18.5098	1.21702	0.00650475	0.0328289	-	NC_017849.1	2046504	2051505	+	4878	-	PF00083:Sugar (and other) transporter
2678200	233.018	374.664	-0.682097	0.00652911	0.0329315	MGG_04702	NC_017850.1	1290621	1291906	+	1169	protein_coding	hypothetical protein
2678729	9.92944	32.5418	-1.66813	0.00654997	0.0330164	MGG_13971	NC_017851.1	444834	446327	+	1447	protein_coding	hypothetical protein
2679506	12.8147	33.0513	-1.3307	0.00655881	0.0330311	MGG_01560	NC_017850.1	4009626	4010708	+	942	protein_coding	hypothetical protein
novel.7383	55.1026	22.3901	1.31972	0.00656097	0.0330311	-	NC_017850.1	8299668	8301206	.	1539	-	PF00078:Reverse transcriptase (RNA-dependent DNA polymerase)
2684772	431.358	808.076	-0.907399	0.00656632	0.0330377	MGG_06617	NC_017851.1	3080297	3085638	+	5053	protein_coding	hypothetical protein
5051634	4712.09	3179.41	0.567832	0.00659888	0.0331811	MGG_13474	NC_017851.1	925923	927278	-	952	protein_coding	eukaryotic translation initiation factor eIF-1
2684112	316.857	104.951	1.60205	0.00661688	0.0332512	MGG_05863	NC_017849.1	1768678	1769901	-	1062	protein_coding	hypothetical protein
2683221	396.358	680.549	-0.78254	0.00662095	0.0332512	MGG_07325	NC_017850.1	7264363	7265928	-	1497	protein_coding	hypothetical protein
novel.3924	534.282	894.499	-0.744722	0.00664567	0.0333548	-	NC_017849.1	4466437	4590441	-	13495	-	PF03178:CPSF A subunit region|PF10433:Mono-functional DNA-alkylating methyl methanesulfonate N-term
2677516	6716.65	3877.96	0.792834	0.00668292	0.0335212	MGG_04242	NC_017853.1	1440516	1442026	-	1452	protein_coding	bax Inhibitor family protein
2680176	658.216	1244.58	-0.920034	0.00670264	0.0335995	MGG_09236	NC_017844.1	3868616	3872579	-	3964	protein_coding	hypothetical protein
novel.10695	842.697	1631.14	-0.9534	0.00671459	0.0336388	-	NC_017852.1	4340514	4347592	-	7079	-	PF07005:Putative sugar-binding N-terminal domain|PF17042:Putative nucleotide-binding of sugar-metabolising enzyme
novel.6043	80.0835	42.7478	0.897114	0.00671904	0.0336404	-	NC_017850.1	4290657	4295188	-	4416	-	PF01699:Sodium/calcium exchanger protein
12986295	0.651103	8.32595	-3.58884	0.00676675	0.0338414	MGG_16377	NC_017844.1	5385026	5387809	+	2784	protein_coding	hypothetical protein
novel.6112	65.4468	29.9719	1.15588	0.00676746	0.0338414	-	NC_017850.1	4496721	4504018	-	6950	-	PF03221:Tc5 transposase DNA-binding domain
2676986	1.65553	10.7151	-2.85804	0.00680927	0.0340297	MGG_03385	NC_017851.1	2064035	2065141	+	1107	protein_coding	hypothetical protein
2677482	837.503	1552.32	-0.891252	0.00681879	0.0340565	MGG_03895	NC_017853.1	2671487	2672878	+	1181	protein_coding	small nuclear ribonucleoprotein F
2682881	4965.67	10617.3	-1.09646	0.00682347	0.034059	MGG_10680	NC_017851.1	74745	76237	+	1156	protein_coding	40S ribosomal protein S24
2684831	5011.07	11195.8	-1.15986	0.00683459	0.0340861	MGG_06658	NC_017844.1	2307569	2308991	+	1111	protein_coding	40S ribosomal protein S5
2674812	76.4937	130.58	-0.764894	0.00683945	0.0340861	MGG_00681	NC_017852.1	2031620	2033762	+	1652	protein_coding	hypothetical protein
2674546	7.28025	21.8662	-1.57859	0.0068414	0.0340861	MGG_00260	NC_017852.1	3498496	3499755	+	858	protein_coding	hypothetical protein
novel.2134	143.809	260.345	-0.859715	0.0069502	0.0346071	-	NC_017844.1	6693919	6697236	-	3080	-	-
novel.2868	37.9149	9.91694	1.88156	0.00698186	0.0347378	-	NC_017849.1	1138762	1141524	-	2469	-	PF00067:Cytochrome P450
novel.2897	8.13184	0.7858	3.19487	0.00698778	0.0347378	-	NC_017849.1	1225366	1225749	-	328	-	-
2678043	37.6679	14.666	1.3365	0.00698919	0.0347378	MGG_04354	NC_017850.1	602585	603090	-	426	protein_coding	hypothetical protein
12987224	964.832	596.981	0.69284	0.00700514	0.0347959	MGG_15576	NC_017850.1	1519350	1521109	-	1623	protein_coding	DNA repair protein rhp51
2683784	0	5.33665	-4.80431	0.00701974	0.0348472	MGG_07857	NC_017849.1	6040865	6042065	+	1125	protein_coding	hypothetical protein
2677415	9.83702	32.7493	-1.74266	0.00703694	0.0349114	MGG_03773	NC_017853.1	3108303	3109682	+	1180	protein_coding	hydroxyquinol 1%2C2-dioxygenase
2676058	284.772	170.879	0.738538	0.00705053	0.0349576	MGG_05578	NC_017844.1	5702477	5704496	-	1943	protein_coding	C6 zinc finger domain-containing protein
5049032	81.0137	159.784	-0.983029	0.00705809	0.0349739	MGG_13813	NC_017844.1	7338613	7339890	+	1278	protein_coding	phosphoribosylglycinamide formyltransferase
2674691	744.666	1263.97	-0.764639	0.00706768	0.0350002	MGG_00740	NC_017852.1	1802632	1805352	-	2721	protein_coding	lysosomal cobalamin transporter
2679384	2119.18	1407.31	0.591419	0.00707709	0.0350256	MGG_01805	NC_017850.1	4907616	4910708	+	3029	protein_coding	hypothetical protein
2679829	4630.4	3132.41	0.56382	0.00708473	0.0350315	MGG_08843	NC_017850.1	1833627	1837002	-	3292	protein_coding	magnesium transporter ALR2
novel.9797	314.807	894.808	-1.50786	0.00708686	0.0350315	-	NC_017852.1	1665061	1688648	+	10091	-	PF00787:PX domain|PF02194:PXA domain|PF08628:Sorting nexin C terminal
2674796	406.146	897.842	-1.14535	0.00710898	0.0351197	MGG_00369	NC_017852.1	3102905	3104711	+	1807	protein_coding	cell division cycle protein 123
novel.9804	55.0608	23.5946	1.25253	0.00713392	0.0352216	-	NC_017852.1	1700768	1707179	-	6311	-	PF03114:BAR domain|PF00018:SH3 domain
5050480	23.674	48.7943	-1.04635	0.0071552	0.0353008	MGG_14612	NC_017844.1	268215	271171	-	2582	protein_coding	hypothetical protein
novel.1017	308.422	463.359	-0.585298	0.00716017	0.0353008	-	NC_017844.1	3196886	3204696	+	7406	-	PF17004:Putative TPR-like repeat|PF08492:SRP72 RNA-binding domain
2676432	406.062	264.941	0.612987	0.00716646	0.0353008	MGG_03502	NC_017851.1	1669286	1671964	+	2679	protein_coding	feruloyl esterase B
2681766	183.223	108.883	0.76018	0.00716724	0.0353008	MGG_10194	NC_017850.1	1716072	1717702	+	1416	protein_coding	hypothetical protein
2681971	60.6835	103.848	-0.780273	0.00718846	0.035384	MGG_10360	NC_017853.1	857748	858947	+	1200	protein_coding	haloacid dehalogenase
2682150	1.3975	16.7003	-3.60672	0.00719739	0.0354066	MGG_10531	NC_017844.1	4757323	4757874	+	435	protein_coding	hypothetical protein
novel.2238	588.131	343.634	0.771336	0.00725287	0.0356581	-	NC_017844.1	7006744	7011365	-	4385	-	PF00566:Rab-GTPase-TBC domain
2681287	0.69875	9.16329	-3.69105	0.00727372	0.0357391	MGG_02217	NC_017844.1	974028	975434	-	1407	protein_coding	glycosyltransferase
12985269	2843.29	6585.82	-1.21192	0.00733801	0.0360334	MGG_16248	NC_017844.1	3817704	3819057	-	1164	protein_coding	30S ribosomal protein S5
2684248	304.46	196.777	0.629126	0.00735262	0.0360835	MGG_06150	NC_017849.1	2745658	2748380	-	2723	protein_coding	hypothetical protein
novel.6901	12.5894	2.0612	2.48074	0.00736975	0.0361458	-	NC_017850.1	6780832	6783055	-	2224	-	-
novel.718	64.5526	30.85	1.04241	0.0074091	0.036317	-	NC_017844.1	2243251	2246705	-	3304	-	PF05649:Peptidase family M13|PF01431:Peptidase family M13
12984002	2.35428	13.0508	-2.54577	0.00747549	0.0366205	MGG_17340	NC_017852.1	1100795	1102126	-	614	protein_coding	hypothetical protein
12986350	1387.58	3088.24	-1.15459	0.00750336	0.036735	MGG_16417	NC_017844.1	5812743	5815025	+	2087	protein_coding	hypothetical protein
novel.2117	0.378147	7.12389	-4.20856	0.00751855	0.0367873	-	NC_017844.1	6627438	6631439	-	2008	-	PF00149:Calcineurin-like phosphoesterase
2682532	1.51762	11.5448	-2.82858	0.00753362	0.036839	MGG_02979	NC_017854.1	777046	778251	-	884	protein_coding	hypothetical protein
novel.11814	1.4074	10.2035	-2.87028	0.00755089	0.0369014	-	NC_017853.1	3467245	3468790	+	1367	-	PF01083:Cutinase
2677159	225.087	360.747	-0.67995	0.00756296	0.0369383	MGG_03929	NC_017853.1	2531083	2533225	-	2143	protein_coding	hypothetical protein
2685066	884.439	1891.4	-1.09738	0.00758258	0.037012	MGG_06893	NC_017844.1	3144542	3147508	-	2746	protein_coding	hypothetical protein
2677261	1676.55	2645.57	-0.658594	0.00759671	0.0370377	MGG_04053	NC_017853.1	2109352	2111087	+	1517	protein_coding	proteasome subunit alpha type-1
novel.5372	11.8281	35.1778	-1.57997	0.00760063	0.0370377	-	NC_017850.1	2253060	2257220	-	3902	-	PF00083:Sugar (and other) transporter
12984059	22.5793	7.70637	1.55946	0.00760143	0.0370377	MGG_20235	NC_017852.1	1895477	1895578	+	102	tRNA	tRNA-Gly
novel.832	100.49	54.7778	0.88787	0.00763088	0.0371591	-	NC_017844.1	2558871	2567097	+	8002	-	PF05462:Slime mold cyclic AMP receptor
novel.3634	29.4752	7.79925	1.8733	0.0076494	0.037212	-	NC_017849.1	3608432	3610873	+	2442	-	PF01227:GTP cyclohydrolase I
novel.2534	51.6902	24.7299	1.05386	0.00765086	0.037212	-	NC_017849.1	33769	34995	.	1227	-	PF00075:RNase H
novel.9645	33.9598	12.7175	1.42168	0.00767997	0.0373314	-	NC_017852.1	1200154	1201890	+	1600	-	-
novel.8625	13.0301	2.71491	2.35337	0.00773129	0.0375585	-	NC_017851.1	3609717	3615854	-	5475	-	PF01565:FAD binding domain|PF02913:FAD linked oxidases, C-terminal domain
novel.8038	5.76766	21.2169	-1.88873	0.00781033	0.03792	-	NC_017851.1	1929674	1935180	-	5374	-	PF00083:Sugar (and other) transporter
novel.11886	155.712	307.534	-0.984947	0.00782626	0.0379553	-	NC_017853.1	3635649	3673935	+	10329	-	-
novel.2876	3.93934	19.8264	-2.36836	0.0078269	0.0379553	-	NC_017849.1	1159093	1160624	+	1409	-	-
novel.13141	0	4.55099	-4.52973	0.00785845	0.0380858	-	NC_017854.1	3377374	3379273	+	1657	-	-
2675933	6333.99	13870.5	-1.13091	0.00787143	0.0381261	MGG_05449	NC_017844.1	5253556	5255339	+	1208	protein_coding	60S ribosomal protein L16
2675446	2685.19	8601.79	-1.6797	0.00791503	0.0382774	MGG_05320	NC_017849.1	5400234	5403319	+	3020	protein_coding	translocation protein sec63
2679424	3161.27	9978.34	-1.65838	0.00791571	0.0382774	MGG_01245	NC_017850.1	2829565	2831792	-	2049	protein_coding	endoplasmic reticulum-Golgi intermediate compartment protein 3
2679853	529.393	1017.73	-0.943935	0.00791852	0.0382774	MGG_08867	NC_017850.1	1924106	1926752	-	2647	protein_coding	nucleolar complex protein 2
2680189	601.233	939.482	-0.645271	0.00792139	0.0382774	MGG_09253	NC_017844.1	3934563	3935592	+	932	protein_coding	H/ACA ribonucleoprotein complex subunit 3
2675628	403.963	588.425	-0.542482	0.00793214	0.0383067	MGG_04877	NC_017849.1	3799736	3802110	-	2289	protein_coding	transcription initiation factor TFIID subunit 6
12987299	42.822	13.854	1.67613	0.00794171	0.0383302	MGG_14926	NC_017853.1	3792217	3792747	-	531	protein_coding	hypothetical protein
5050851	0.924059	8.79814	-3.14559	0.00794862	0.038341	MGG_11691	NC_017852.1	4361819	4362955	-	1137	protein_coding	streptogrisin-C
12984019	0.425795	6.57071	-4.09282	0.00803612	0.0387402	MGG_20233	NC_017852.1	1306929	1307039	-	111	tRNA	tRNA-Ile
2675936	45.0584	16.5291	1.41989	0.00806696	0.0388659	MGG_05452	NC_017844.1	5264205	5264702	+	498	protein_coding	hypothetical protein
novel.6366	4.27487	0	4.63692	0.00809077	0.0389577	-	NC_017850.1	5252229	5253011	+	726	-	-
2684318	956.991	3303.82	-1.78771	0.00811587	0.0390555	MGG_06172	NC_017849.1	2822981	2824795	+	1666	protein_coding	translocation protein SEC62
5050101	428.084	246.269	0.79347	0.00815725	0.039214	MGG_12726	NC_017851.1	2314243	2315464	-	1222	protein_coding	phenazine biosynthesis protein PhzF family protein
novel.7942	18.6151	4.13459	2.101	0.0081584	0.039214	-	NC_017851.1	1671987	1674602	+	2616	-	PF00067:Cytochrome P450
12985145	49.0284	24.3998	1.01385	0.00816878	0.0392409	MGG_15129	NC_017849.1	4699927	4701824	+	624	protein_coding	hypothetical protein
2679249	452.574	790.897	-0.804861	0.00819593	0.0393482	MGG_01859	NC_017850.1	5133543	5136601	+	2973	protein_coding	hypothetical protein
novel.8963	0	4.68323	-4.5643	0.00822262	0.0394531	-	NC_017851.1	4624249	4625498	.	1250	-	-
2674634	185.257	279.729	-0.596166	0.00828439	0.0397262	MGG_01016	NC_017852.1	815966	817398	-	1315	protein_coding	chaperone dnaJ 6
12986478	9.27618	25.1955	-1.44841	0.00832008	0.039874	MGG_20179	NC_017851.1	444164	444235	-	72	tRNA_pseudogene	tRNA-OTHER
novel.3750	14.4652	37.5066	-1.38153	0.00836183	0.0400506	-	NC_017849.1	3916520	3919271	+	2550	-	PF09139:Mitochondrial matrix Mmp37
2679632	232.034	382.633	-0.721472	0.00837663	0.040098	MGG_01813	NC_017850.1	4930749	4935418	-	4588	protein_coding	hypothetical protein
2676989	1084.94	1700.5	-0.648948	0.00841767	0.0402709	MGG_03524	NC_017851.1	1598885	1600818	+	1825	protein_coding	26S proteasome regulatory subunit RPN9
2675104	7775.03	11517.9	-0.567057	0.00843603	0.0403351	MGG_00595	NC_017852.1	2357607	2360493	-	2653	protein_coding	hypothetical protein
2674232	353.341	630.046	-0.836597	0.00847989	0.0405211	MGG_00613	NC_017852.1	2285012	2286626	-	1615	protein_coding	hypothetical protein
5049368	1.02925	10.2131	-3.32354	0.00850574	0.0406209	MGG_13872	NC_017849.1	5946739	5947224	-	486	protein_coding	hypothetical protein
2678815	1692.96	2845.08	-0.749014	0.0085454	0.0407865	MGG_08474	NC_017851.1	348421	350411	-	1790	protein_coding	Delta(12) fatty acid desaturase
novel.12511	103.662	55.8307	0.904316	0.00858057	0.0409304	-	NC_017854.1	1363141	1375384	-	11580	-	PF01794:Ferric reductase like transmembrane component|PF08030:Ferric reductase NAD binding domain|PF08022:FAD-binding domain
2682102	23.0725	53.6287	-1.22158	0.00865167	0.0412376	MGG_10469	NC_017850.1	345531	348185	+	2655	protein_coding	hypothetical protein
novel.2539	0.425795	6.15431	-4.03528	0.00865505	0.0412376	-	NC_017849.1	46670	50141	-	2779	-	PF05199:GMC oxidoreductase|PF00732:GMC oxidoreductase
novel.2007	7.71595	0.969438	3.04615	0.00866341	0.0412534	-	NC_017844.1	6268281	6273823	+	5376	-	PF00083:Sugar (and other) transporter
2675377	5084.8	10785.2	-1.0849	0.00867978	0.0413013	MGG_12892	NC_017849.1	5302690	5304323	-	1092	protein_coding	40S ribosomal protein S16
2678056	4822.75	10219.3	-1.08348	0.00868358	0.0413013	MGG_04829	NC_017850.1	1511010	1512835	-	1291	protein_coding	60S ribosomal protein L9-A
novel.12378	5.72991	0.296197	4.09297	0.00869798	0.0413457	-	NC_017854.1	969263	969622	.	360	-	-
2683645	286.569	498.461	-0.800301	0.00874922	0.0415652	MGG_07718	NC_017849.1	5517600	5520322	-	2652	protein_coding	ATP-dependent RNA helicase DRS1
novel.6063	691.85	1073.99	-0.634434	0.00877834	0.0416793	-	NC_017850.1	4368880	4374585	-	5623	-	-
2678174	56.7986	21.4665	1.39116	0.00883893	0.0419355	MGG_04367	NC_017850.1	647467	649251	-	1785	protein_coding	hypothetical protein
novel.4525	106.803	188.363	-0.824975	0.00884256	0.0419355	-	NC_017849.1	6218970	6223664	-	4644	-	-
novel.12978	106.67	171.233	-0.687126	0.00886936	0.0420382	-	NC_017854.1	2728571	2734250	+	5272	-	PF10104:Di-sulfide bridge nucleocytoplasmic transport domain
novel.10964	53.2884	100.971	-0.924124	0.00888742	0.0420994	-	NC_017853.1	852601	857543	+	4712	-	PF00118:TCP-1/cpn60 chaperonin family
novel.293	9.40923	26.6296	-1.52833	0.00891589	0.0422098	-	NC_017844.1	917331	917939	+	609	-	-
2682032	149.427	287.774	-0.949365	0.00898981	0.042529	MGG_10420	NC_017853.1	1009124	1011738	+	2473	protein_coding	hypothetical protein
novel.9123	355.504	220.766	0.687592	0.00899371	0.042529	-	NC_017851.1	5138650	5143746	+	5037	-	-
novel.87	194.264	73.5853	1.41304	0.00900127	0.0425401	-	NC_017844.1	247032	251533	-	4502	-	-
2684157	0.971706	11.8344	-3.5211	0.00901439	0.0425601	MGG_05818	NC_017849.1	3071220	3072100	+	423	protein_coding	hypothetical protein
2677412	6.25803	0	5.19204	0.00901592	0.0425601	MGG_12047	NC_017853.1	3117237	3121845	+	4344	protein_coding	hypothetical protein
2676972	156.778	82.0308	0.931581	0.00902366	0.0425721	MGG_03695	NC_017851.1	995555	998965	-	3411	protein_coding	hypothetical protein
2683906	11.307	2.01972	2.58058	0.00903351	0.042594	MGG_07979	NC_017849.1	6441461	6443014	-	1554	protein_coding	hypothetical protein
5051540	12.6092	41.3023	-1.67824	0.00906492	0.0427174	MGG_13138	NC_017844.1	5878458	5879594	-	351	protein_coding	hypothetical protein
12985492	68.0168	30.7014	1.16248	0.0090728	0.04273	MGG_17157	NC_017851.1	3164033	3165621	+	1139	protein_coding	hypothetical protein
2682519	158.492	93.7871	0.749797	0.00909627	0.0428158	MGG_02966	NC_017854.1	811139	813060	-	1630	protein_coding	hypothetical protein
2682347	1082.37	740.088	0.548247	0.00910877	0.04285	MGG_02607	NC_017854.1	2215245	2216850	-	1525	protein_coding	hypothetical protein
2680528	3359.66	2049.03	0.713832	0.00915923	0.0430474	MGG_09520	NC_017849.1	3404532	3406157	-	1512	protein_coding	CCR4-Not complex subunit Caf16
2676002	2368.79	3738.37	-0.658659	0.00916126	0.0430474	MGG_05671	NC_017844.1	6067885	6071511	-	2703	protein_coding	protein phosphatase PP2A regulatory subunit A
2676202	22.8371	69.8976	-1.62478	0.00919375	0.0431234	MGG_05499	NC_017844.1	5438665	5440175	+	1511	protein_coding	serine/threonine protein kinase
2683563	69.4216	183.609	-1.40041	0.00919869	0.0431234	MGG_07643	NC_017849.1	1307547	1308798	-	942	protein_coding	hypothetical protein
5049672	4322.63	6657.46	-0.623237	0.00920192	0.0431234	MGG_11882	NC_017844.1	2255034	2262189	+	7062	protein_coding	sensor protein zRas
2676519	11.2226	0.979206	3.32678	0.00920317	0.0431234	MGG_03421	NC_017851.1	1917005	1918060	+	1056	protein_coding	hypothetical protein
novel.2977	13.0429	3.14335	2.14685	0.00920818	0.0431234	-	NC_017849.1	1500324	1505236	-	3892	-	PF00172:Fungal Zn(2)-Cys(6) binuclear cluster domain|PF04082:Fungal specific transcription factor domain
2684257	1112.58	750.551	0.567295	0.00920908	0.0431234	MGG_06141	NC_017849.1	2710709	2712841	-	1952	protein_coding	solute carrier family 25 member 38
2681342	5.6098	0.296197	4.05044	0.00923228	0.0432073	MGG_02245	NC_017844.1	1123593	1125208	-	1248	protein_coding	endoglucanase type F
2683968	50.6521	18.12	1.46489	0.00925626	0.0432947	MGG_06007	NC_017849.1	2262057	2263952	-	1569	protein_coding	hypothetical protein
12984648	17.4052	5.68438	1.64859	0.00928575	0.0434078	MGG_15695	NC_017850.1	3478474	3478788	+	315	protein_coding	hypothetical protein
novel.7386	14.1723	2.97939	2.37604	0.00930596	0.0434775	-	NC_017851.1	11208	11602	-	395	-	-
2679996	6.15068	0.244801	4.17778	0.00934118	0.043617	MGG_09048	NC_017854.1	2564177	2568158	+	3766	protein_coding	NACHT and Ankyrin domain-containing protein
2683664	159.909	299.968	-0.90956	0.00935583	0.0436605	MGG_07737	NC_017849.1	5575542	5583964	-	8347	protein_coding	U3 small nucleolar RNA-associated protein 20
novel.822	1.62281	11.6923	-2.76131	0.00940538	0.0438667	-	NC_017844.1	2526274	2530895	-	4235	-	-
novel.419	1.3975	9.24626	-2.73648	0.00941431	0.0438833	-	NC_017844.1	1326449	1327719	+	959	-	-
12985335	31.537	73.9127	-1.22301	0.00943041	0.0439333	MGG_16308	NC_017844.1	4603965	4605424	+	1384	protein_coding	hypothetical protein
novel.8533	11.2446	1.93888	2.59696	0.00946864	0.0440861	-	NC_017851.1	3374777	3375486	-	710	-	-
novel.523	619.56	320.985	0.945716	0.00947656	0.0440861	-	NC_017844.1	1677382	1682671	+	5290	-	PF03595:Voltage-dependent anion channel
novel.12110	8.37208	1.082	2.83395	0.00947937	0.0440861	-	NC_017854.1	198506	199387	-	665	-	-
12985441	5.90757	30.526	-2.32831	0.00948489	0.0440867	MGG_15784	NC_017850.1	5136888	5137679	+	504	protein_coding	hypothetical protein
2680796	0.818867	10.265	-3.39988	0.00950834	0.0441705	MGG_09805	NC_017853.1	4056353	4057961	-	1509	protein_coding	alpha-galactosidase
2679226	20.095	6.59251	1.57251	0.00952579	0.0442265	MGG_01399	NC_017850.1	3403414	3404445	-	753	protein_coding	lipid binding protein
5049002	0.272956	6.30849	-4.06462	0.0095896	0.0444755	MGG_13782	NC_017844.1	6980262	6982093	-	1305	protein_coding	60S ribosomal protein L19
novel.9343	9.72193	1.82632	2.57984	0.00959031	0.0444755	-	NC_017852.1	296651	298370	-	1470	-	-
novel.2647	4.16968	0	4.60638	0.00960095	0.0444996	-	NC_017849.1	482947	484424	.	1478	-	-
novel.12697	76.178	210.667	-1.46278	0.00963368	0.0446261	-	NC_017854.1	1898651	1902897	-	4114	-	PF00561:alpha/beta hydrolase fold
12985671	9.31593	1.10168	3.25858	0.00966279	0.0447355	MGG_16005	NC_017844.1	275467	276201	+	213	protein_coding	hypothetical protein
novel.5535	29.9577	63.6405	-1.08067	0.00967697	0.0447759	-	NC_017850.1	2792726	2794068	+	1343	-	-
novel.9869	279.997	162.657	0.782965	0.00968276	0.0447773	-	NC_017852.1	1907479	1914308	+	6714	-	PF05839:Apc13p protein
novel.7650	42.6652	19.9395	1.11133	0.0096936	0.0448021	-	NC_017851.1	860713	864597	-	3820	-	-
2684281	1423.82	879.091	0.697038	0.00970028	0.0448076	MGG_06117	NC_017849.1	2629293	2633279	+	3760	protein_coding	hypothetical protein
2678031	107.602	172.472	-0.688609	0.00970883	0.0448218	MGG_04481	NC_017844.1	7346976	7348767	-	1724	protein_coding	hypothetical protein
2674814	61.0011	27.47	1.18173	0.00975057	0.0449891	MGG_00086	NC_017852.1	4171908	4173424	+	1275	protein_coding	endochitinase
2677655	159.115	325.905	-1.03915	0.00976791	0.0450437	MGG_04145	NC_017853.1	1806238	1810788	+	3927	protein_coding	chitin synthase 2
2681479	8.11692	0.856877	3.56249	0.00978415	0.0450931	MGG_02382	NC_017844.1	1627465	1628205	+	630	protein_coding	hypothetical protein
12984709	6.88718	0.540999	3.50561	0.00987148	0.0454533	MGG_15754	NC_017850.1	4420571	4421676	-	225	protein_coding	hypothetical protein
novel.898	53.0748	155.44	-1.5544	0.00987343	0.0454533	-	NC_017844.1	2780824	2791009	+	10090	-	PF11443:Domain of unknown function (DUF2828)
2682131	900.986	1610.76	-0.839063	0.0099171	0.0456287	MGG_10538	NC_017844.1	4737276	4740056	+	2698	protein_coding	hypothetical protein
novel.6530	67.0112	122.531	-0.858309	0.00993463	0.0456837	-	NC_017850.1	5758704	5762609	+	3906	-	-
novel.7249	2.64216	19.3233	-2.82581	0.0100118	0.0459929	-	NC_017850.1	7849475	7854478	-	657	-	-
2678432	24.1156	7.34901	1.71827	0.0100131	0.0459929	MGG_08197	NC_017850.1	6026994	6028449	+	1381	protein_coding	hypothetical protein
novel.9361	104	179.546	-0.793141	0.0100797	0.0462728	-	NC_017852.1	361083	366941	-	5350	-	PF00920:Dehydratase family
5049798	0.272956	6.70748	-4.14974	0.0101028	0.0463528	MGG_12020	NC_017853.1	3410152	3411753	-	1602	protein_coding	phosphate-repressible acid phosphatase
2680440	1121	761.439	0.556605	0.0101187	0.0463712	MGG_09348	NC_017853.1	3601243	3602341	-	930	protein_coding	mitochondrial intermembrane space import and assembly protein 40
novel.7737	58.2886	104.113	-0.827717	0.0101236	0.0463712	-	NC_017851.1	1073546	1078175	+	3808	-	-
novel.1683	71.1916	168.254	-1.23317	0.0101238	0.0463712	-	NC_017844.1	5234695	5247435	-	12058	-	PF00690:Cation transporter/ATPase, N-terminus|PF00122:E1-E2 ATPase|PF00689:Cation transporting ATPase, C-terminus|PF00702:haloacid dehalogenase-like hydrolase|PF13246:Cation transport ATPase (P-type)
novel.1953	3.7865	17.6475	-2.23242	0.0101382	0.0463713	-	NC_017844.1	6086650	6089622	+	2650	-	PF01217:Clathrin adaptor complex small chain|PF00928:Adaptor complexes medium subunit family
2679767	22.6992	6.12274	1.97268	0.01014	0.0463713	MGG_01211	NC_017850.1	2678004	2679659	-	1434	protein_coding	hypothetical protein
novel.927	16.5138	5.11167	1.77294	0.0101409	0.0463713	-	NC_017844.1	2902160	2903058	+	648	-	-
novel.12261	91.0266	50.7062	0.832536	0.0101533	0.0464019	-	NC_017854.1	637703	643514	+	5812	-	PF00106:short chain dehydrogenase
novel.10797	389.455	665.837	-0.772024	0.0101862	0.0464877	-	NC_017853.1	238921	352837	+	24163	-	PF14703:Cytosolic domain of 10TM putative phosphate transporter|PF02714:Calcium-dependent channel, 7TM region, putative phosphate|PF13967:Late exocytosis, associated with Golgi transport
2679959	871.137	599.454	0.540349	0.0101923	0.0464877	MGG_08974	NC_017850.1	2340141	2342477	-	2337	protein_coding	hypothetical protein
novel.6581	35.0007	15.3492	1.18213	0.0101983	0.0464877	-	NC_017850.1	5896283	5900928	-	4569	-	PF01513:ATP-NAD kinase
novel.5664	286.809	465.692	-0.697529	0.0101995	0.0464877	-	NC_017850.1	3147538	3190808	-	16649	-	PF11374:Protein of unknown function (DUF3176)
2685038	118.785	57.2096	1.06504	0.0102004	0.0464877	MGG_06865	NC_017844.1	3026501	3027260	-	450	protein_coding	hypothetical protein
novel.6691	132.329	77.2564	0.789469	0.0102275	0.0465849	-	NC_017850.1	6162180	6172541	+	9797	-	PF02666:Phosphatidylserine decarboxylase|PF00168:C2 domain
2676022	369.777	740.222	-1.00297	0.0102506	0.0466643	MGG_05656	NC_017844.1	5996222	6002712	-	6419	protein_coding	ankyrin repeat protein
novel.285	26.852	55.4464	-1.04916	0.0103027	0.0468751	-	NC_017844.1	883549	888249	+	3959	-	-
12984990	0.272956	6.35989	-4.07439	0.0103262	0.0469368	MGG_15115	NC_017849.1	3655264	3655832	+	569	protein_coding	hypothetical protein
2679359	91.0593	173.073	-0.920243	0.0103277	0.0469368	MGG_01682	NC_017850.1	4448246	4450901	+	2656	protein_coding	ATP-dependent RNA helicase SUV3
novel.6995	54.3793	110.849	-1.0143	0.0103455	0.0469915	-	NC_017850.1	7067776	7144498	-	8680	-	-
12984045	7.86392	0.489603	3.76385	0.0104084	0.0472457	MGG_17375	NC_017852.1	1724866	1725221	-	279	protein_coding	hypothetical protein
27922207	0.651103	7.64294	-3.4563	0.010413	0.0472457	MGG_18123	NW_003803357.1	112625	112777	-	153	protein_coding	hypothetical protein
2681507	13210.4	9167.15	0.527222	0.0104193	0.047248	MGG_02410	NC_017844.1	1753495	1755243	+	1622	protein_coding	erythrocyte band 7 integral membrane protein
novel.8415	127.511	290.471	-1.18411	0.0104495	0.0473589	-	NC_017851.1	3023592	3026992	-	3401	-	-
novel.1248	14.7858	4.47991	1.70562	0.010463	0.0473936	-	NC_017844.1	3916709	3917939	-	1231	-	-
5049727	407.214	252.047	0.695745	0.0104841	0.0474532	MGG_14754	NC_017850.1	1872782	1875372	-	2498	protein_coding	tRNA uridine 5-carboxymethylaminomethyl modification enzyme GidA
novel.4922	653.154	395.272	0.727291	0.0104878	0.0474532	-	NC_017850.1	868527	875545	+	6704	-	PF01793:Glycolipid 2-alpha-mannosyltransferase
novel.8285	36.0855	16.0717	1.20096	0.0105161	0.0475472	-	NC_017851.1	2670553	2672254	-	1550	-	-
2676555	479.855	706.682	-0.559038	0.0105226	0.0475472	MGG_03182	NC_017851.1	2786742	2789076	-	2275	protein_coding	splicing factor 3B subunit 2
novel.5943	13.7238	32.0964	-1.20066	0.010526	0.0475472	-	NC_017850.1	4010799	4014066	-	3129	-	PF08153:NGP1NT (NUC091) domain
2685051	2670.65	1629.46	0.712014	0.0105767	0.0477499	MGG_06878	NC_017844.1	3093534	3096767	+	3234	protein_coding	ATP-dependent permease MDL2
2675386	365.978	524.666	-0.519273	0.0106537	0.0480513	MGG_12972	NC_017849.1	3832682	3834892	+	2108	protein_coding	splicing factor 3a subunit 3
2680245	16.6994	44.018	-1.42241	0.0106558	0.0480513	MGG_09178	NC_017844.1	3636865	3638589	+	1572	protein_coding	hypothetical protein
novel.2068	185.995	109.868	0.750164	0.0106655	0.0480513	-	NC_017844.1	6442481	6447000	-	4137	-	PF13813:Membrane bound O-acyl transferase family
2684110	208.023	115.566	0.854868	0.010667	0.0480513	MGG_05865	NC_017849.1	1776936	1780923	+	3916	protein_coding	glyoxal oxidase
5049992	313.697	473.962	-0.598225	0.0106822	0.0480674	MGG_14814	NC_017850.1	4562482	4564609	+	2011	protein_coding	NADPH:adrenodoxin oxidoreductase
novel.991	440.788	892.735	-1.01718	0.0106823	0.0480674	-	NC_017844.1	3103981	3108534	-	4280	-	PF00076:RNA recognition motif. (a.k.a. RRM, RBD, or RNP domain)
2684959	1826.92	5743.77	-1.65267	0.0107516	0.0483526	MGG_06786	NC_017844.1	2741976	2743886	-	1844	protein_coding	disulfide-isomerase A6 precurso
12986744	16.9525	4.02967	2.1795	0.0107596	0.0483621	MGG_15097	NC_017850.1	7641419	7654280	+	12363	protein_coding	polyketide synthase
2681465	5413.69	9008.46	-0.734593	0.0108298	0.0486509	MGG_02368	NC_017844.1	1569390	1572031	+	2642	protein_coding	galactose oxidase
5049564	4530.11	9159.16	-1.01579	0.0108549	0.0487367	MGG_11776	NC_017844.1	3557611	3559351	-	1497	protein_coding	40S ribosomal protein S0
2684689	120.07	184.294	-0.618888	0.0108762	0.0488055	MGG_06534	NC_017851.1	3375738	3377632	+	1895	protein_coding	retinol dehydrogenase 12
novel.7399	26.2059	10.6856	1.26888	0.010908	0.0489215	-	NC_017851.1	68346	74471	-	6126	-	PF00076:RNA recognition motif. (a.k.a. RRM, RBD, or RNP domain)|PF00160:Cyclophilin type peptidyl-prolyl cis-trans isomerase/CLD
2676512	108.319	171.735	-0.669434	0.0110067	0.0493235	MGG_03636	NC_017851.1	1177229	1178643	-	1415	protein_coding	pre-mRNA-splicing factor 38A
5050634	1322.85	2590.56	-0.970032	0.0110097	0.0493235	MGG_11474	NC_017852.1	1259108	1261751	+	2402	protein_coding	hypothetical protein
novel.12410	182.985	383.474	-1.06839	0.0110275	0.049376	-	NC_017854.1	1069767	1079580	-	9743	-	-
2680233	3110.1	4704.01	-0.596898	0.0110701	0.0495238	MGG_09244	NC_017844.1	3899433	3902956	-	3453	protein_coding	hypothetical protein
novel.2570	16.7192	4.62207	1.94727	0.0110726	0.0495238	-	NC_017849.1	178589	195374	-	2888	-	PF00385:Chromo (CHRromatin Organisation MOdifier) domain
novel.4833	383.305	215.291	0.826957	0.0110839	0.0495473	-	NC_017850.1	646475	655356	-	7561	-	PF00004:ATPase family associated with various cellular activities (AAA)
2683366	1621.5	1031.59	0.65355	0.0111035	0.0496076	MGG_07446	NC_017849.1	669334	672598	+	3265	protein_coding	hypothetical protein
novel.1119	91.6548	187.728	-1.02632	0.0111168	0.0496376	-	NC_017844.1	3500741	3503131	-	2391	-	-
2679683	845.33	569.576	0.568262	0.0111223	0.0496376	MGG_01166	NC_017850.1	2468441	2471569	+	3033	protein_coding	hypothetical protein
2675052	883.341	1587.61	-0.846438	0.0111443	0.049676	MGG_00496	NC_017852.1	2709112	2710773	+	1533	protein_coding	ER membrane protein SH3
2679894	668.056	1384.78	-1.0523	0.0111481	0.049676	MGG_08908	NC_017850.1	2065740	2067267	-	1273	protein_coding	mRNA turnover protein 4
2679133	48.2668	115.704	-1.26086	0.0111491	0.049676	MGG_01391	NC_017850.1	3369083	3371648	+	2048	protein_coding	ent-kaurene oxidase
12984489	8.53984	0.888592	3.22969	0.0112062	0.0499032	MGG_20189	NC_017851.1	1958441	1958512	-	72	tRNA	tRNA-His
2675876	6.6768	0.540999	3.47073	0.011217	0.049924	MGG_05469	NC_017844.1	5323823	5324500	-	444	protein_coding	hypothetical protein
