# Supplementary material for: Transcriptome Analysis and SNP Identification Reveal That Heterologous Overexpression of Two Uncharacterized Genes Enhances the Tolerance of Magnaporthe oryzae to Manganese Toxicity
Source: Microbiol Spectr. 2022 May 31;10(3):e02605-21. doi: 10.1128/spectrum.02605-21 (PMC9241697; doi:10.1128/spectrum.02605-21)
Supplement: SUPPLEMENTAL FILE 3 — Supplemental material. Download spectrum.02605-21-s003.xls, XLS file, 0.04 MB [file spectrum.02605-21-s003.xls]

## Sheet: YN2046down
Table S2. The GO enrichment analyses
	Category	ID	Term	P-value	Genes
1	BP	GO:0000447	endonucleolytic cleavage in ITS1 to separate SSU-rRNA from 5.8S rRNA and LSU-rRNA from tricistronic rRNA transcript (SSU-rRNA, 5.8S rRNA, LSU-rRNA)	0.000405	MGG_08705, MGG_06242, MGG_07737, MGG_00473, MGG_04470, MGG_07433
2	BP	GO:0007049	cell cycle	0.0114554	MGG_00479, MGG_08641, MGG_00369
3	BP	GO:0006888	ER to Golgi vesicle-mediated transport	0.0126427	MGG_04050, MGG_01472, MGG_05757, MGG_01245, MGG_04454
4	BP	GO:0006270	DNA replication initiation	0.0138861	MGG_03184, MGG_00597, MGG_09300, MGG_01759
5	BP	GO:0000480	endonucleolytic cleavage in 5'-ETS of tricistronic rRNA transcript (SSU-rRNA, 5.8S rRNA, LSU-rRNA)	0.0138861	MGG_07737, MGG_00473, MGG_04470, MGG_07433
6	BP	GO:0042254	ribosome biogenesis	0.0241106	MGG_07718, MGG_08867, MGG_10116, MGG_01078
7	BP	GO:0042255	ribosome assembly	0.05683	MGG_00482, MGG_08867
8	BP	GO:0000027	ribosomal large subunit assembly	0.0845679	MGG_10382, MGG_08908, MGG_01078
9	BP	GO:0000472	endonucleolytic cleavage to generate mature 5'-end of SSU-rRNA from (SSU-rRNA, 5.8S rRNA, LSU-rRNA)	0.0934031	MGG_07737, MGG_00473, MGG_04470
10	CC	GO:0005730	nucleolus	3.02e-05	MGG_06242, MGG_10382, MGG_04470, MGG_00840, MGG_08908, MGG_00560, MGG_07433, MGG_01078, MGG_06500, MGG_08705, MGG_09004, MGG_07737, MGG_07728, MGG_00473, MGG_07718
11	CC	GO:0000775	chromosome, centromeric region	0.0102299	MGG_09004, MGG_08821, MGG_00597, MGG_02523
12	CC	GO:0032040	small-subunit processome	0.0507824	MGG_06500, MGG_07737, MGG_08178, MGG_04470
13	CC	GO:0000796	condensin complex	0.0848175	MGG_07098, MGG_08841
14	CC	GO:0005654	nucleoplasm	0.0860305	MGG_07737, MGG_08908, MGG_06969
15	MF	GO:0005524	ATP binding	0.0476707	MGG_07098, MGG_03060, MGG_10826, MGG_03173, MGG_00479, MGG_04146, MGG_03184, MGG_01175, MGG_06648, MGG_01759, MGG_00560, MGG_04503, MGG_03378, MGG_03230, MGG_09300, MGG_06441, MGG_00879, MGG_07718, MGG_08156, MGG_00369
16	MF	GO:0003688	DNA replication origin binding	0.0499826	MGG_03184, MGG_00597, MGG_01759
17	MF	GO:0008097	5S rRNA binding	0.0666964	MGG_10382, MGG_01078
18	MF	GO:0003678	DNA helicase activity	0.0879335	MGG_09300, MGG_01759

## Sheet: YN2046up
	Category	ID	Term	P-value	Genes
1	BP	GO:0043581	mycelium development	0.062876	MGG_00592, MGG_11764, MGG_04156, MGG_10607, MGG_04242, MGG_04689, MGG_03478, MGG_00522, MGG_07446, MGG_01210, MGG_07051, MGG_06766
2	CC	GO:0016021	integral component of membrane	0.000202	MGG_01119, MGG_01485, MGG_04632, MGG_05871, MGG_03557, MGG_07546, MGG_06584, MGG_15517, MGG_06854, MGG_02627, MGG_04298, MGG_00398, MGG_16000, MGG_13944, MGG_13762, MGG_04648, MGG_13286, MGG_09146, MGG_17975, MGG_05855, MGG_10156, MGG_10235, MGG_00298, MGG_07388, MGG_08494, MGG_04216, MGG_04689, MGG_11370, MGG_11075, MGG_03667, MGG_09863, MGG_09271, MGG_08891, MGG_04242, MGG_10803, MGG_01210, MGG…
3	MF	GO:0031177	phosphopantetheine binding	0.00844288	MGG_00022, MGG_15097, MGG_08236, MGG_14943
4	MF	GO:0016740	transferase activity	0.0167906	MGG_00592, MGG_15097, MGG_08236, MGG_05981, MGG_14943

## Sheet: YN125down
Table S2. GO analyses for strain specific genes in YN2046 and YN125 response to excess Mn2+, respectively.
	Category	ID	Term	P-value	Genes
1	BP	GO:0010499	proteasomal ubiquitin-independent protein catabolic process	1.24e-05	MGG_02086, MGG_07727, MGG_08343, MGG_07031, MGG_04622, MGG_07165, MGG_00331, MGG_04551
2	BP	GO:0043161	proteasome-mediated ubiquitin-dependent protein catabolic process	1.77e-05	MGG_02086, MGG_07727, MGG_08343, MGG_08745, MGG_07031, MGG_04622, MGG_07165, MGG_00331, MGG_04551
3	BP	GO:0006446	regulation of translational initiation	0.00276141	MGG_03855, MGG_03317, MGG_07109, MGG_10653, MGG_01978, MGG_16895
4	BP	GO:0001731	formation of translation preinitiation complex	0.00363561	MGG_03855, MGG_03317, MGG_07109, MGG_10653, MGG_01978, MGG_16895
5	BP	GO:0006979	response to oxidative stress	0.0594732	MGG_10877, MGG_08200, MGG_14940, MGG_09834
6	CC	GO:0034515	proteasome storage granule	3.65e-05	MGG_02086, MGG_07727, MGG_03211, MGG_02608, MGG_08343, MGG_07165, MGG_00331, MGG_01059
7	CC	GO:0019774	proteasome core complex, beta-subunit complex	0.000332	MGG_02086, MGG_07031, MGG_04622, MGG_00331, MGG_04551
8	CC	GO:0016282	eukaryotic 43S preinitiation complex	0.00115414	MGG_03855, MGG_03317, MGG_07109, MGG_10653, MGG_01978, MGG_16895
9	CC	GO:0033290	eukaryotic 48S preinitiation complex	0.00160035	MGG_03855, MGG_03317, MGG_07109, MGG_10653, MGG_01978, MGG_16895
10	CC	GO:0071541	eukaryotic translation initiation factor 3 complex, eIF3m	0.0296189	MGG_10653, MGG_01978, MGG_16895
11	CC	GO:0005887	integral component of plasma membrane	0.0296189	MGG_02630, MGG_12322, MGG_01350
12	CC	GO:0071540	eukaryotic translation initiation factor 3 complex, eIF3e	0.0296189	MGG_10653, MGG_01978, MGG_16895
13	CC	GO:0031314	extrinsic component of mitochondrial inner membrane	0.0354387	MGG_02739, MGG_11902, MGG_00959, MGG_11732
14	CC	GO:0019773	proteasome core complex, alpha-subunit complex	0.0576096	MGG_07727, MGG_08343, MGG_07165
15	CC	GO:0009277	fungal-type cell wall	0.0739461	MGG_06189, MGG_10315, MGG_01134
16	CC	GO:0005852	eukaryotic translation initiation factor 3 complex	0.0739461	MGG_03855, MGG_03317, MGG_07109
17	CC	GO:0008541	proteasome regulatory particle, lid subcomplex	0.0739461	MGG_03211, MGG_02608, MGG_01059
18	MF	GO:0004298	threonine-type endopeptidase activity	7.4e-06	MGG_02086, MGG_07727, MGG_08343, MGG_07031, MGG_04622, MGG_07165, MGG_00331, MGG_04551
19	MF	GO:0003743	translation initiation factor activity	0.021084	MGG_03855, MGG_03317, MGG_07033, MGG_07109, MGG_10653, MGG_01978, MGG_04504, MGG_16895
20	MF	GO:0004601	peroxidase activity	0.0713223	MGG_07871, MGG_10877, MGG_08200, MGG_14940

## Sheet: YN125up
	Category	ID	Term	P-value	Genes
1	BP	GO:0000725	recombinational repair	0.00685503	MGG_00630, MGG_04429, MGG_05254
2	BP	GO:0006301	postreplication repair	0.0310985	MGG_00630, MGG_05254, MGG_05700
3	BP	GO:0006260	DNA replication	0.0620406	MGG_02986, MGG_08071, MGG_07000, MGG_08913
4	BP	GO:0016562	protein import into peroxisome matrix, receptor recycling	0.0950546	MGG_09299, MGG_00529
5	BP	GO:0008380	RNA splicing	0.0972274	MGG_05720, MGG_10180, MGG_05180
6	CC	GO:0031618	nuclear pericentric heterochromatin	0.0857415	MGG_04588, MGG_00736, MGG_04714
7	MF	GO:0003887	DNA-directed DNA polymerase activity	0.0134871	MGG_02986, MGG_08071, MGG_08913, MGG_04577
8	MF	GO:0005524	ATP binding	0.0173655	MGG_05032, MGG_01012, MGG_10327, MGG_03893, MGG_07848, MGG_13023, MGG_05700, MGG_04066, MGG_02810, MGG_05275, MGG_04429, MGG_02572, MGG_07501, MGG_04400, MGG_13880, MGG_04994, MGG_04042, MGG_04627, MGG_03549, MGG_00630, MGG_06100, MGG_11754, MGG_00736, MGG_07000, MGG_09255, MGG_06945, MGG_03217, MGG_05074, MGG_03026, MGG_04885, MGG_09299, MGG_08807, MGG_00529, MGG_14071, MGG_07526, MGG_10277
9	MF	GO:0003723	RNA binding	0.0324979	MGG_07089, MGG_04885, MGG_12403, MGG_10720, MGG_10180, MGG_04714, MGG_00735, MGG_03973, MGG_09573, MGG_12101, MGG_12809
10	MF	GO:0003677	DNA binding	0.0342444	MGG_11119, MGG_00630, MGG_01012, MGG_02784, MGG_09917, MGG_03215, MGG_00841, MGG_08913, MGG_13023, MGG_06014, MGG_02986, MGG_08071, MGG_12037, MGG_04714, MGG_07526, MGG_17277, MGG_10426, MGG_04577
11	MF	GO:0016887	ATPase activity	0.041261	MGG_00529, MGG_01012, MGG_00736, MGG_02572, MGG_05990, MGG_13023
12	MF	GO:0003899	DNA-directed RNA polymerase activity	0.0412802	MGG_04714, MGG_10446, MGG_08694, MGG_03215
