# Supplementary material for: Transcriptome Analysis and SNP Identification Reveal That Heterologous Overexpression of Two Uncharacterized Genes Enhances the Tolerance of Magnaporthe oryzae to Manganese Toxicity
Source: Microbiol Spectr. 2022 May 31;10(3):e02605-21. doi: 10.1128/spectrum.02605-21 (PMC9241697; doi:10.1128/spectrum.02605-21)
Supplement: SUPPLEMENTAL FILE 4 — Supplemental material. Download spectrum.02605-21-s004.xlsx, XLSX file, 0.01 MB [file spectrum.02605-21-s004.xlsx]

## Sheet: YN2046down
Table S3. KEGG analyses for strain specific genes in YN2046 and YN125 response to excess Mn2+, respectively.
	Category	ID	Term	P-value	Genes
1	KEGG	mgr04111	Cell cycle - yeast	5.45e-05	MGG_03378, MGG_06245, MGG_07098, MGG_10826, MGG_03184, MGG_08841, MGG_00597, MGG_01813, MGG_09300, MGG_01759, MGG_01236
2	KEGG	mgr04141	Protein processing in endoplasmic reticulum	0.00614855	MGG_04500, MGG_02742, MGG_03510, MGG_06786, MGG_16417, MGG_05320, MGG_06648, MGG_04045
3	KEGG	mgr04113	Meiosis - yeast	0.021149	MGG_06245, MGG_03184, MGG_00597, MGG_09300, MGG_01759, MGG_01236
4	KEGG	mgr03030	DNA replication	0.0640709	MGG_09300, MGG_07124, MGG_01759, MGG_03850

## Sheet: YN125down
	Category	ID	Term	P-value	Genes
1	KEGG	mgr03050	Proteasome	7.74e-06	MGG_12925, MGG_08343, MGG_02608, MGG_04147, MGG_02086, MGG_07727, MGG_03211, MGG_07031, MGG_04622, MGG_07165, MGG_00331, MGG_01059, MGG_04551
2	KEGG	mgr00280	Valine, leucine and isoleucine degradation	0.0284395	MGG_10320, MGG_02541, MGG_04012, MGG_03097, MGG_11480, MGG_13647, MGG_12868
3	KEGG	mgr00030	Pentose phosphate pathway	0.0432226	MGG_12822, MGG_02471, MGG_04495, MGG_07884, MGG_06089, MGG_00223

## Sheet: YN125up
	Category	ID	Term	P-value	Genes
1	BP	mgr03430	Mismatch repair	0.0142945	MGG_08071, MGG_00630, MGG_07526, MGG_00841, MGG_13023
2	BP	mgr03420	Nucleotide excision repair	0.02468	MGG_08071, MGG_00630, MGG_03877, MGG_07526, MGG_15176, MGG_13023
3	MF	mgr03022	Basal transcription factors	0.0353744	MGG_03637, MGG_00885, MGG_03877, MGG_01265, MGG_15176
4	CC	mgr04146	Peroxisome	0.0422326	MGG_09299, MGG_00529, MGG_00145, MGG_00655, MGG_09011, MGG_00359
