# Supplementary material for: Transcriptome Analysis and SNP Identification Reveal That Heterologous Overexpression of Two Uncharacterized Genes Enhances the Tolerance of Magnaporthe oryzae to Manganese Toxicity
Source: Microbiol Spectr. 2022 May 31;10(3):e02605-21. doi: 10.1128/spectrum.02605-21 (PMC9241697; doi:10.1128/spectrum.02605-21)
Supplement: SUPPLEMENTAL FILE 5 — Supplemental material. Download spectrum.02605-21-s005.xlsx, XLSX file, 0.01 MB [file spectrum.02605-21-s005.xlsx]

## Sheet: Sheet1
Table S4. The samples used for WGCNA.
Sample name	BioProject	SRA	Source
YN125_CK_1	PRJNA523930	SRR8614872	Wang Y, Wu Q, Liu L, et al. MoMCP1, a Cytochrome P450 gene, is required for alleviating manganese toxin revealed by transcriptomics analysis in Magnaporthe oryzae[J]. International journal of molecular sciences, 2019, 20(7): 1590.
YN125_CK_2		SRR8614873
YN125_CK_3		SRR8614880
YN125_TREAT_1		SRR8614881
YN125_TREAT_2		SRR8614870
YN125_TREAT_3		SRR8614871
△Momcp1_CK_1		SRR8614878
△Momcp1_CK_2		SRR8614879
△Momcp1_CK_3		SRR8614876
△Momcp1_TREAT_1		SRR8614877
△Momcp1_TREAT_2		SRR8614874
△Momcp1_TREAT_3		SRR8614875
YN2046_CK_1	PRJNA642965	SRR12113368	This study
YN2046_CK_2		SRR12113367
YN2046_CK_3		SRR12113366
YN2046_TREAT_1		SRR12113371
YN2046_TREAT_2		SRR12113370
YN2046_TREAT_3		SRR12113369
