# Supplementary material for: Transcriptome Analysis and SNP Identification Reveal That Heterologous Overexpression of Two Uncharacterized Genes Enhances the Tolerance of Magnaporthe oryzae to Manganese Toxicity
Source: Microbiol Spectr. 2022 May 31;10(3):e02605-21. doi: 10.1128/spectrum.02605-21 (PMC9241697; doi:10.1128/spectrum.02605-21)
Supplement: SUPPLEMENTAL FILE 6 — Supplemental material. Download spectrum.02605-21-s006.xlsx, XLSX file, 0.01 MB [file spectrum.02605-21-s006.xlsx]

## Sheet: Sheet1
Table S5. The power list
	Power	SFT.R.sq	slope	truncated.R.sq	mean.k.	median.k.	max.k.
1	1	0.814	4.06	0.985	1970	2020	2570
2	2	0.606	1.48	0.961	1080	1100	1710
3	3	0.195	0.507	0.911	671	679	1260
4	4	0.00527	-0.0694	0.879	452	448	978
5	5	0.192	-0.463	0.878	322	312	788
6	6	0.39	-0.725	0.914	238	225	651
7	7	0.508	-0.908	0.934	181	166	548
8	8	0.573	-1.07	0.931	141	124	468
9	9	0.62	-1.22	0.933	112	95.1	405
10	10	0.663	-1.3	0.945	90.4	73.8	354
11	12	0.715	-1.44	0.96	61.3	46.1	277
12	14	0.755	-1.54	0.97	43.4	30.3	222
13	16	0.759	-1.65	0.965	31.8	20.6	182
14	18	0.788	-1.68	0.973	23.9	14.3	152
15	20	0.81	-1.71	0.979	18.4	10.2	129
16	22	0.823	-1.73	0.981	14.4	7.37	110
17	24	0.839	-1.72	0.983	11.5	5.45	95.4
18	26	0.846	-1.73	0.978	9.29	4.09	83.2
19	28	0.858	-1.73	0.982	7.61	3.13	73.1
20	30	0.87	-1.72	0.982	6.31	2.42	64.7
