# Supplementary material for: Transcriptome Analysis and SNP Identification Reveal That Heterologous Overexpression of Two Uncharacterized Genes Enhances the Tolerance of Magnaporthe oryzae to Manganese Toxicity
Source: Microbiol Spectr. 2022 May 31;10(3):e02605-21. doi: 10.1128/spectrum.02605-21 (PMC9241697; doi:10.1128/spectrum.02605-21)
Supplement: SUPPLEMENTAL FILE 7 — Supplemental material. Download spectrum.02605-21-s007.xlsx, XLSX file, 0.01 MB [file spectrum.02605-21-s007.xlsx]

## Sheet: Sheet1
Table S6. The gene number of each module generated by WGCNA.
Module	Gene number
black	222
blue	980
brown	927
green	284
greenyellow	41
grey	304
magenta	56
pink	78
purple	46
tan	32
turquoise	1297
yellow	434
