# Supplementary material for: Transcriptome Analysis and SNP Identification Reveal That Heterologous Overexpression of Two Uncharacterized Genes Enhances the Tolerance of Magnaporthe oryzae to Manganese Toxicity
Source: Microbiol Spectr. 2022 May 31;10(3):e02605-21. doi: 10.1128/spectrum.02605-21 (PMC9241697; doi:10.1128/spectrum.02605-21)
Supplement: SUPPLEMENTAL FILE 8 — Supplemental material. Download spectrum.02605-21-s008.xlsx, XLSX file, 0.04 MB [file spectrum.02605-21-s008.xlsx]

## Sheet: MGG_13347
Table S7. The interacting genes of MGG_13347 and MGG_16609
Interacting gene Id	Description	foldchange in YN125	foldchange in YN2046	foldchange in MGG_13347ox
MGG_05938	2%2C2-dialkylglycine decarboxylase	1.75533	#N/A	-0.519925
MGG_03211	26S proteasome non-ATPase regulatory subunit 11	-0.990294	#N/A	-0.0271688
MGG_04311	3'%2C5'-bisphosphate nucleotidase	-1.37148	-1.09181	-0.624299
MGG_16248	30S ribosomal protein S5	-1.50589	-1.21192	-0.655784
MGG_10700	3-ketoacyl-CoA thiolase	1.20882	#N/A	0.0437614
MGG_10370	40S ribosomal protein S15	-1.22365	-1.20115	-0.767607
MGG_12892	40S ribosomal protein S16	-1.02526	-1.0849	-0.906969
MGG_05661	40S ribosomal protein S18	-1.13424	-1.12786	-0.713183
MGG_10680	40S ribosomal protein S24	-1.18656	-1.09646	-0.667151
MGG_06657	40S ribosomal protein S25	-1.24303	-1.14291	-0.911126
MGG_02872	40S ribosomal protein S27	-0.870202	#N/A	-0.704418
MGG_09894	40S ribosomal protein S28	-1.3194	-1.16042	-0.823234
MGG_05673	40S ribosomal protein S3	-1.25824	-1.20106	-0.813768
MGG_06658	40S ribosomal protein S5	-1.26089	-1.15986	-0.803306
MGG_13645	50S ribosomal protein L13e	-1.19191	-1.18896	-0.66832
MGG_12403	5'-3' exoribonuclease 1	1.03359	#N/A	0.185446
MGG_04467	60S acidic ribosomal protein P0	-1.24606	#N/A	-1.05531
MGG_07753	60S ribosomal protein L11	-1.34424	#N/A	-0.879664
MGG_05449	60S ribosomal protein L16	-1.09353	-1.13091	-0.770379
MGG_09194	60S ribosomal protein L17	-2.07187	-1.98905	-0.862144
MGG_02953	60S ribosomal protein L21-B	-1.19799	-1.34664	-0.979305
MGG_04921	60S ribosomal protein L23	-1.02645	-1.20401	-1.01224
MGG_03965	60S ribosomal protein L26	-1.03779	#N/A	-1.0253
MGG_06721	60S ribosomal protein L28	-1.232	-1.0951	-0.910857
MGG_05248	60S ribosomal protein L32	-1.07906	#N/A	-0.442635
MGG_04455	60S ribosomal protein L35	-1.21637	#N/A	-0.696044
MGG_02620	60S ribosomal protein L37	-1.13346	-1.13699	-0.745631
MGG_04444	60S ribosomal protein L6-B	-1.25477	-1.29031	-0.634287
MGG_04829	60S ribosomal protein L9-A	-1.11429	-1.08348	-0.695844
MGG_04398	6-phosphogluconate dehydrogenase	-1.03274	#N/A	-1.03054
MGG_03765	7-dehydrocholesterol reductase	-1.66583	#N/A	-0.491425
MGG_06024	ABC transporter	-1.04938	#N/A	-0.271166
MGG_01790	acyl-CoA desaturase	-1.27336	#N/A	0.397166
MGG_07890	aldehyde dehydrogenase 3I1	-1.00687	#N/A	-1.62533
MGG_09715	aldo-keto reductase yakc	-1.84402	#N/A	-0.552322
MGG_12505	alpha-ketoglutarate-dependent taurine dioxygenase	-2.89819	-2.38633	-0.841462
MGG_09919	amino transferase	-1.57858	-1.15511	-0.623697
MGG_09071	aminobenzoyl-glutamate utilization protein B	-2.50267	-2.16821	-1.08471
MGG_04745	ARP2/3 complex 34 kDa subunit	-0.933739	#N/A	0.549381
MGG_09535	ATPase GET3	-1.02257	#N/A	-0.039152
MGG_02573	beta-1%2C3-glucan-binding protein	-1.53445	-1.10689	-0.29299
MGG_00942	branched-chain-amino-acid aminotransferase	-1.34316	-1.23897	-1.54795
MGG_08624	C-8 sterol isomerase	-1.28907	#N/A	-0.250966
MGG_03774	CAIB/BAIF family enzyme	-2.40821	-1.89605	-2.67699
MGG_02110	caleosin domain-containing protein	0.90911	#N/A	2.47736
MGG_00015	catechol O-methyltransferase	-2.70791	#N/A	3.96857
MGG_07390	coagulation factor 5/8 type domain-containing protein	1.04266	#N/A	-0.0659742
MGG_01258	cyclin-K	0.544427	#N/A	0.10013
MGG_04764	cystathionine gamma-synthase	-1.28975	#N/A	0.0301049
MGG_02512	cytochrome oxidase assembly	-1.02423	#N/A	-0.152951
MGG_05854	cytochrome P450 3A24	-6.44046	#N/A	-6.04601
MGG_04432	cytochrome P450 51	-2.96247	-1.6094	-0.813361
MGG_00256	cytosolic non-specific dipeptidase	-1.10531	#N/A	-0.269597
MGG_00359	Delta(3%2C5)-Delta(2%2C4)-dienoyl-CoA isomerase	0.499637	#N/A	-0.54214
MGG_13187	dihydroceramide delta(4)-desaturase	-2.58867	#N/A	0.0530678
MGG_06014	DNA repair protein Ntg1	1.13649	#N/A	-0.216449
MGG_09917	DNA topoisomerase 1	1.03266	#N/A	0.212996
MGG_03215	DNA-directed RNA polymerase II subunit RPB3	0.793255	#N/A	-0.298565
MGG_10446	DNA-directed RNA polymerase III subunit RPC6	0.865149	#N/A	-0.099944
MGG_08010	dolichyl-P-Man:Man(5)GlcNAc(2)-PP-dolichyl mannosyltransferase	-1.43006	-1.10714	-0.309339
MGG_08117	DRAP deaminase	-0.705437	#N/A	-0.429696
MGG_12612	drug resistance transporter	-1.95989	#N/A	-0.0455908
MGG_10440	endoribonuclease L-PSP	-2.32771	-1.18039	-0.682653
MGG_12868	enoyl-CoA hydratase	-1.27144	#N/A	-0.0366531
MGG_00841	exonuclease 1	0.889497	#N/A	0.144363
MGG_10127	exportin-T	-0.894342	#N/A	0.120554
MGG_01605	FAD binding domain-containing protein	-1.40631	#N/A	-0.530184
MGG_14068	FAD dependent oxidoreductase	-1.2594	#N/A	-0.215384
MGG_02085	FAD-linked sulfhydryl oxidase ALR	-1.03801	#N/A	0.524509
MGG_07486	F-box protein pof6	-1.04928	#N/A	0.517132
MGG_00223	fructose-bisphosphate aldolase 1	-2.07523	#N/A	-0.0961674
MGG_00317	fumarylacetoacetase	-2.06389	-1.05907	-1.55727
MGG_11240	G patch domain-containing protein 1	-1.20226	-0.691282	0.694147
MGG_05440	galactokinase	-1.74196	-0.943389	-0.601465
MGG_05275	glutamyl-tRNA synthetase	1.09199	#N/A	-1.14519
MGG_13763	glycerate kinase	-1.08508	#N/A	0.279872
MGG_04092	glycosyl transferase	-0.614782	#N/A	-1.93389
MGG_02217	glycosyltransferase	-3.57554	-3.69105	-4.31043
MGG_07229	glycylpeptide N-tetradecanoyltransferase	-1.11072	#N/A	0.0628426
MGG_06023	GPI-anchored cell wall beta-1%2C3-endoglucanase EglC	-3.35999	#N/A	0.418982
MGG_03253	GTPase-activating protein GYP5	1.21928	#N/A	0.843907
MGG_09396	HET-C2 protein	-1.33041	#N/A	0.887527
MGG_14904	histidinol-phosphate aminotransferase	0.714848	#N/A	-0.0464515
MGG_10315	hydrophobin-like protein MPG1	-4.21094	#N/A	-3.63779
MGG_03773	hydroxyquinol 1%2C2-dioxygenase	-2.23719	-1.74266	-3.59688
MGG_03457	hypothetical protein	3.85203	#N/A	0.29611
MGG_02090	hypothetical protein	3.25765	#N/A	1.21544
MGG_07448	hypothetical protein	2.93127	1.91523	-2.87749
MGG_08823	hypothetical protein	2.61731	#N/A	0.671526
MGG_06595	hypothetical protein	2.47728	1.4244	1.94131
MGG_06146	hypothetical protein	2.42498	#N/A	0.484902
MGG_16731	hypothetical protein	2.35929	1.45803	-1.17591
MGG_14783	hypothetical protein	2.23308	#N/A	3.56949
MGG_01425	hypothetical protein	2.17052	1.31308	1.48831
MGG_00510	hypothetical protein	2.13781	#N/A	-0.624137
MGG_05483	hypothetical protein	2.00654	#N/A	0.248905
MGG_11467	hypothetical protein	1.89815	#N/A	0.359602
MGG_00570	hypothetical protein	1.79227	#N/A	-0.989362
MGG_12763	hypothetical protein	1.74841	#N/A	0.567702
MGG_08664	hypothetical protein	1.72755	#N/A	-2.88902
MGG_08179	hypothetical protein	1.56893	#N/A	-1.52828
MGG_02993	hypothetical protein	1.5646	#N/A	0.957237
MGG_08839	hypothetical protein	1.53758	#N/A	-0.180096
MGG_10426	hypothetical protein	1.52963	#N/A	0.0835821
MGG_01811	hypothetical protein	1.52765	#N/A	-0.846388
MGG_08694	hypothetical protein	1.45853	#N/A	0.0401493
MGG_06844	hypothetical protein	1.38792	1.48469	0.640505
MGG_01033	hypothetical protein	1.38198	#N/A	0.380304
MGG_06682	hypothetical protein	1.35796	#N/A	-1.87651
MGG_03906	hypothetical protein	1.30597	#N/A	0.726894
MGG_03347	hypothetical protein	1.29857	1.81378	1.66539
MGG_12974	hypothetical protein	1.28169	#N/A	-1.14083
MGG_02411	hypothetical protein	1.25088	#N/A	-0.841379
MGG_02729	hypothetical protein	1.20782	0.978078	0.615937
MGG_08555	hypothetical protein	1.1926	#N/A	-0.213596
MGG_00735	hypothetical protein	1.14282	#N/A	-1.38823
MGG_16141	hypothetical protein	1.09189	#N/A	1.38484
MGG_08812	hypothetical protein	1.08833	#N/A	-0.129733
MGG_07573	hypothetical protein	1.02411	#N/A	2.34272
MGG_11746	hypothetical protein	1.01862	1.56178	0.476042
MGG_09266	hypothetical protein	1.00211	#N/A	-0.435112
MGG_04415	hypothetical protein	0.99292	#N/A	-1.42049
MGG_07541	hypothetical protein	0.990287	#N/A	-1.18846
MGG_00999	hypothetical protein	0.985997	#N/A	-0.791178
MGG_08614	hypothetical protein	0.968173	#N/A	1.11812
MGG_00506	hypothetical protein	0.956579	#N/A	0.0142876
MGG_06016	hypothetical protein	0.928917	#N/A	-0.26797
MGG_05463	hypothetical protein	0.904849	#N/A	0.70728
MGG_01117	hypothetical protein	0.877635	#N/A	-0.786667
MGG_10057	hypothetical protein	0.730829	#N/A	0.492666
MGG_11390	hypothetical protein	0.710621	#N/A	-0.0942316
MGG_06468	hypothetical protein	0.651723	#N/A	-0.843134
MGG_15773	hypothetical protein	0.600618	#N/A	0.299078
MGG_02968	hypothetical protein	0.568217	#N/A	0.203106
MGG_16319	hypothetical protein	0.552687	#N/A	0.179274
MGG_02977	hypothetical protein	-0.539233	#N/A	1.31795
MGG_01432	hypothetical protein	-0.556528	#N/A	0.709327
MGG_01305	hypothetical protein	-0.570376	#N/A	-1.12151
MGG_05006	hypothetical protein	-0.573203	#N/A	1.00009
MGG_01005	hypothetical protein	-0.58331	#N/A	0.224962
MGG_17448	hypothetical protein	-0.584366	#N/A	-0.620671
MGG_06267	hypothetical protein	-0.593813	#N/A	0.155704
MGG_03048	hypothetical protein	-0.620781	#N/A	0.900763
MGG_01312	hypothetical protein	-0.630845	#N/A	-0.0213476
MGG_07325	hypothetical protein	-0.640353	-0.78254	0.169674
MGG_06105	hypothetical protein	-0.644503	-0.812267	-0.0812472
MGG_10187	hypothetical protein	-0.651549	#N/A	0.122624
MGG_06583	hypothetical protein	-0.677174	#N/A	-0.177951
MGG_07516	hypothetical protein	-0.681412	#N/A	0.550066
MGG_06310	hypothetical protein	-0.706163	#N/A	-0.404832
MGG_04608	hypothetical protein	-0.715919	#N/A	0.505594
MGG_12765	hypothetical protein	-0.717252	-1.04791	-0.827442
MGG_09737	hypothetical protein	-0.73586	#N/A	0.523858
MGG_00959	hypothetical protein	-0.738448	#N/A	-0.315944
MGG_06927	hypothetical protein	-0.811114	#N/A	-0.142996
MGG_02199	hypothetical protein	-0.827582	#N/A	0.913064
MGG_02819	hypothetical protein	-0.844215	-0.754673	0.593408
MGG_05567	hypothetical protein	-0.8503	#N/A	-0.184163
MGG_06902	hypothetical protein	-0.870941	#N/A	0.451154
MGG_01232	hypothetical protein	-0.889219	#N/A	-0.43664
MGG_00647	hypothetical protein	-0.890044	#N/A	-1.28344
MGG_09497	hypothetical protein	-0.89405	#N/A	-0.162118
MGG_03635	hypothetical protein	-0.894295	-1.28032	0.63394
MGG_06942	hypothetical protein	-0.897211	#N/A	0.337119
MGG_13646	hypothetical protein	-0.929463	#N/A	0.23507
MGG_04761	hypothetical protein	-0.95511	#N/A	0.451227
MGG_04990	hypothetical protein	-0.956101	#N/A	-0.806156
MGG_00765	hypothetical protein	-0.961561	#N/A	0.533269
MGG_08536	hypothetical protein	-1.00767	#N/A	-0.853603
MGG_02711	hypothetical protein	-1.01678	-1.29317	-0.757584
MGG_00802	hypothetical protein	-1.02157	#N/A	0.578194
MGG_06029	hypothetical protein	-1.02359	-0.911235	-0.529575
MGG_08846	hypothetical protein	-1.06613	#N/A	-0.263103
MGG_10578	hypothetical protein	-1.06906	#N/A	0.482025
MGG_09298	hypothetical protein	-1.09143	#N/A	-1.42268
MGG_13176	hypothetical protein	-1.11257	-0.609699	0.0108403
MGG_00261	hypothetical protein	-1.13104	#N/A	0.814943
MGG_11739	hypothetical protein	-1.17329	#N/A	0.492933
MGG_16247	hypothetical protein	-1.22593	#N/A	0.387224
MGG_01575	hypothetical protein	-1.28197	#N/A	-1.62853
MGG_03155	hypothetical protein	-1.30952	-0.908286	-1.26651
MGG_04340	hypothetical protein	-1.31822	#N/A	-0.765227
MGG_13026	hypothetical protein	-1.33884	#N/A	1.01135
MGG_09236	hypothetical protein	-1.35246	-0.920034	-0.095768
MGG_15070	hypothetical protein	-1.43971	-1.24036	-2.01933
MGG_00698	hypothetical protein	-1.44594	#N/A	-0.349254
MGG_17955	hypothetical protein	-1.51088	#N/A	1.57279
MGG_05597	hypothetical protein	-1.52698	#N/A	-0.980385
MGG_05813	hypothetical protein	-1.52933	#N/A	-0.217231
MGG_13799	hypothetical protein	-1.58824	#N/A	0.77837
MGG_02975	hypothetical protein	-1.59596	-1.09524	-0.924833
MGG_03404	hypothetical protein	-1.69495	-0.925748	-1.74454
MGG_00595	hypothetical protein	-1.69673	-0.567057	-0.192959
MGG_04680	hypothetical protein	-1.74461	-0.742169	0.0216543
MGG_06586	hypothetical protein	-1.78189	#N/A	-0.00404987
MGG_00322	hypothetical protein	-1.80736	-1.69576	-2.40164
MGG_10254	hypothetical protein	-2.00791	-1.6671	-0.401363
MGG_11701	hypothetical protein	-2.00956	#N/A	-1.88313
MGG_04481	hypothetical protein	-2.01833	-0.688609	0.261282
MGG_15930	hypothetical protein	-2.038	#N/A	-0.13078
MGG_07212	hypothetical protein	-2.04317	-1.96159	0.292548
MGG_14154	hypothetical protein	-2.25611	#N/A	0.106175
MGG_10516	hypothetical protein	-2.28294	#N/A	1.29064
MGG_04257	hypothetical protein	-2.33384	-4.46529	-2.36158
MGG_06828	hypothetical protein	-2.46656	#N/A	-1.38295
MGG_09576	hypothetical protein	-2.5578	#N/A	-0.849097
MGG_14777	hypothetical protein	-2.56065	#N/A	0.558789
MGG_06966	hypothetical protein	-2.56729	#N/A	-1.30683
MGG_02342	hypothetical protein	-2.59361	#N/A	-0.351893
MGG_04633	hypothetical protein	-2.81197	-2.13011	0.307078
MGG_15418	hypothetical protein	-3.03318	#N/A	-0.732542
MGG_09783	hypothetical protein	-3.08391	#N/A	-0.123462
MGG_16660	hypothetical protein	-3.41039	#N/A	0.493684
MGG_15228	hypothetical protein	-3.49499	-2.22689	-0.626623
MGG_16403	hypothetical protein	-4.20027	-1.97138	-1.8513
MGG_16043	hypothetical protein	-4.91023	#N/A	-2.50784
MGG_17529	hypothetical protein	-5.08337	#N/A	0.329924
MGG_07548	hypothetical protein	-5.7003	#N/A	-1.93686
MGG_13347	integral membrane protein	1.26482	#N/A	0.567063
MGG_00017	L-aminoadipate-semialdehyde dehydrogenase	-2.24017	-3.28127	-0.450703
MGG_04042	leucyl-tRNA synthetase	0.773808	#N/A	-1.51506
MGG_08843	magnesium transporter ALR2	0.665406	0.56382	-0.420708
MGG_05116	malic acid transporter	1.16236	#N/A	0.684277
MGG_07296	membrane transporter	1.18709	#N/A	0.622832
MGG_14647	metalloreductase Fre8	1.5366	#N/A	-0.664844
MGG_10320	methylcrotonoyl-CoA carboxylase subunit alpha	-0.952735	#N/A	-0.333026
MGG_02541	methylcrotonoyl-CoA carboxylase subunit beta	-1.25766	#N/A	-0.0672458
MGG_05176	mitochondrial distribution and morphology protein 34	-1.52233	#N/A	-0.592978
MGG_08885	mitochondrial import inner membrane translocase subunit tim23	1.03672	#N/A	-0.980355
MGG_06097	mitochondrial import receptor subunit tom-20	0.933066	#N/A	-0.889829
MGG_05065	mitochondrial outer membrane protein IML2	-0.856143	#N/A	1.0456
MGG_13800	mitochondrial protein cyt-4	0.970703	#N/A	-1.08892
MGG_05236	mitochondrial protein required for iron metabolism	0.865317	#N/A	0.0423001
MGG_03600	mitochondrial-processing peptidase subunit beta	-1.20277	#N/A	-0.856932
MGG_02856	molybdopterin biosynthesis protein moeB	1.02714	#N/A	-0.895789
MGG_02559	MOSC domain-containing protein	-3.57193	#N/A	-3.08044
MGG_07848	multidrug resistance protein CDR1	2.2195	#N/A	0.705623
MGG_09218	oxidoreductase	0.860505	#N/A	-0.235736
MGG_11490	oxysterol binding protein	-0.909259	#N/A	1.26705
MGG_02437	palmitoyltransferase PFA3	-1.17203	#N/A	0.468608
MGG_03217	phenylalanyl-tRNA synthetase	0.477583	#N/A	-1.30912
MGG_17982	phosphopantothenate-cysteine ligase	-1.33694	#N/A	-0.0705545
MGG_04860	porphobilinogen deaminase	-1.19609	#N/A	-0.642868
MGG_06730	prefoldin subunit 4	-0.632191	#N/A	-0.74448
MGG_10180	pre-mRNA-splicing factor cwc22	0.688372	#N/A	-0.338184
MGG_07087	pre-mRNA-splicing factor SYF1	-0.959117	#N/A	0.0423652
MGG_02086	proteasome component PRE3	-0.862409	#N/A	-0.00490832
MGG_03649	protein phosphatase 1 regulatory subunit SDS22	1.41266	0.986037	1.0891
MGG_09924	protoporphyrinogen oxidase	-1.71796	#N/A	-0.437021
MGG_00158	purine-cytosine permease FCY21	3.09592	#N/A	2.60178
MGG_11649	PX domain-containing protein	0.762817	#N/A	1.16371
MGG_08842	pyruvate dehydrogenase complex protein X component	0.693668	#N/A	0.39221
MGG_02530	quinate permease	-3.80165	#N/A	-1.85354
MGG_00408	RCC1 domain-containing protein	-2.43783	-1.78145	-0.614744
MGG_06089	ribokinase	-1.91489	#N/A	-0.45806
MGG_08834	ribosomal protein L28e	-1.23478	#N/A	-0.903457
MGG_13328	RING finger membrane protein	-1.02802	#N/A	-0.84952
MGG_03536	SDS23	-1.66802	-1.01043	0.779773
MGG_04947	SEC14 cytosolic factor	1.02275	#N/A	1.48806
MGG_09733	secreted glucosidase	2.66839	#N/A	-0.898208
MGG_03316	serin endopeptidase%2C variant	-2.29663	#N/A	0.0946955
MGG_05662	shwachman-Bodian-Diamond syndrome protein	-1.08294	-1.08498	-0.732029
MGG_11754	SMDR1	2.89783	#N/A	1.1951
MGG_11399	sterol-4-alpha-carboxylate 3-dehydrogenase	0.642807	#N/A	0.601002
MGG_13796	stress responsive A/B barrel domain-containing protein	-1.80677	#N/A	-1.09569
MGG_04954	stromal membrane-associated protein 1	-0.444299	#N/A	0.470236
MGG_04876	succinate dehydrogenase cytochrome B subunit	-1.67189	-1.61883	-1.83637
MGG_08446	sugar transporter	-4.18943	-2.43672	-2.83723
MGG_12919	synaptobrevin	-0.962513	#N/A	0.457596
MGG_07034	TPR repeat protein	0.687935	0.635894	-0.280343
MGG_09010	transcriptional activator hac1	0.457191	#N/A	0.555062
MGG_08170	translation initiation factor eIF4E3	0.697863	#N/A	-0.537558
MGG_05436	translation machinery-associated protein 20	-1.2934	#N/A	0.680601
MGG_14754	tRNA uridine 5-carboxymethylaminomethyl modification enzyme GidA	1.27806	0.695745	-0.519597
MGG_07477	tRNA-guanine transglycosylase	-1.27718	#N/A	0.458624
MGG_11412	tubulin alpha chain	-0.851251	#N/A	0.0205385
MGG_00604	tubulin beta chain	-1.08176	#N/A	0.0897953
MGG_01683	ubiquitin carboxyl-terminal hydrolase	-0.859303	#N/A	-0.661625
MGG_14266	ubiquitin-conjugating enzyme	0.784873	#N/A	-0.402365
MGG_04081	ubiquitin-conjugating enzyme E2-18 kDa	-0.790293	#N/A	-0.486536
MGG_08868	vacuolar protein sorting-associated protein 28	0.769028	#N/A	-0.225323
MGG_04693	WD repeat-containing protein 57	-0.682027	-0.664837	0.0169176

## Sheet: MGG_16609
Interacting gene Id	Description	foldchange in YN125	foldchange in YN2046	foldchange in MGG_13347ox
MGG_07646	alpha-glucuronidase	-5.78459	-2.7324	-1.74298
MGG_02961	anucleate primary sterigmata protein A	1.00251	#N/A	1.42274
MGG_07066	calcium-binding mitochondrial carrier protein Aralar1	1.22725	#N/A	0.117499
MGG_07645	carboxypeptidase A	4.42924	2.09223	1.71378
MGG_07494	cation diffusion facilitator 1	0.988666	0.989265	-0.557781
MGG_12405	cell division control protein 50	0.885233	#N/A	0.711646
MGG_09565	CMGC/MAPK/ERK protein kinase	-0.609788	#N/A	-0.471796
MGG_03723	complex I intermediate-associated protein 30	-0.570483	-0.745666	1.0812
MGG_08956	cytochrome P450 52A12	5.10455	5.13455	3.03656
MGG_09920	cytochrome P450 52A5	1.32791	#N/A	-1.82812
MGG_08541	FAD monooxygenase	1.9005	#N/A	4.96226
MGG_01403	fungal cellulose binding domain-containing protein	-0.869392	-1.31135	-0.189948
MGG_01486	fungal specific transcription factor domain-containing protein	0.95261	1.16244	-0.0104433
MGG_13405	geranylgeranyl pyrophosphate synthetase	2.80643	3.5005	0.792816
MGG_02096	glycoside hydrolase	-1.10418	-1.56854	1.96392
MGG_17277	histone chaperone RTT106	1.098	#N/A	0.252771
MGG_04384	hypothetical protein	4.67784	#N/A	-3.60264
MGG_01392	hypothetical protein	6.26114	3.2263	-2.03352
MGG_09362	hypothetical protein	3.3198	#N/A	-3.33241
MGG_08733	hypothetical protein	3.34479	#N/A	-2.27166
MGG_06824	hypothetical protein	2.83211	2.74239	-2.30203
MGG_11893	hypothetical protein	4.05782	#N/A	-1.59438
MGG_03213	hypothetical protein	1.49181	#N/A	-4.29009
MGG_05105	hypothetical protein	5.08453	4.96976	-1.20756
MGG_14716	hypothetical protein	4.01713	#N/A	-1.47552
MGG_14006	hypothetical protein	3.709	4.24137	-1.59189
MGG_10488	hypothetical protein	2.39134	#N/A	-2.37548
MGG_10505	hypothetical protein	4.22516	#N/A	-1.17356
MGG_09054	hypothetical protein	3.18872	#N/A	-1.16823
MGG_05789	hypothetical protein	4.29079	#N/A	-0.806581
MGG_02746	hypothetical protein	1.0934	0.849843	-2.90304
MGG_01148	hypothetical protein	1.52436	1.58149	-1.85391
MGG_12506	hypothetical protein	1.70626	#N/A	-1.48244
MGG_09985	hypothetical protein	4.5701	#N/A	-0.464312
MGG_15551	hypothetical protein	2.87778	3.26763	-0.646484
MGG_03259	hypothetical protein	2.36324	#N/A	-0.750289
MGG_15196	hypothetical protein	3.0879	#N/A	-0.570001
MGG_06683	hypothetical protein	0.656682	#N/A	-1.88365
MGG_05010	hypothetical protein	-1.67629	#N/A	0.482441
MGG_16308	hypothetical protein	-1.28625	-1.22301	0.518453
MGG_05990	hypothetical protein	1.12907	#N/A	-0.466444
MGG_04526	hypothetical protein	0.732328	#N/A	-0.697414
MGG_09958	hypothetical protein	-2.6982	-1.78882	0.187809
MGG_04815	hypothetical protein	-2.17166	#N/A	0.208566
MGG_04776	hypothetical protein	1.19089	#N/A	-0.175342
MGG_15936	hypothetical protein	-1.86522	#N/A	0.0961723
MGG_08892	hypothetical protein	-1.08819	#N/A	0.00354731
MGG_08253	hypothetical protein	1.52154	#N/A	-0.000909167
MGG_07492	hypothetical protein	2.03871	#N/A	0.173309
MGG_02310	hypothetical protein	6.34598	4.38529	0.0649849
MGG_02850	hypothetical protein	-1.22381	#N/A	-0.37509
MGG_14572	hypothetical protein	2.09895	3.45823	0.252594
MGG_04654	hypothetical protein	1.21764	#N/A	0.436706
MGG_00294	hypothetical protein	0.573899	#N/A	0.996436
MGG_00260	hypothetical protein	-2.11101	-1.57859	-0.272808
MGG_14862	hypothetical protein	1.22057	#N/A	0.492276
MGG_17814	hypothetical protein	-3.69883	-1.54285	-0.190367
MGG_03421	hypothetical protein	4.71612	3.32678	0.150107
MGG_05080	hypothetical protein	-0.686513	-1.04496	-1.10969
MGG_16439	hypothetical protein	-1.20729	#N/A	-0.743232
MGG_03722	hypothetical protein	1.30802	1.21904	0.701509
MGG_03380	hypothetical protein	2.21718	1.61727	0.433816
MGG_09263	hypothetical protein	1.4606	#N/A	0.664968
MGG_09543	hypothetical protein	-1.73819	#N/A	-0.56513
MGG_09129	hypothetical protein	1.09168	#N/A	0.93605
MGG_05161	hypothetical protein	2.28576	1.86247	0.461408
MGG_07561	hypothetical protein	-0.956643	-0.880391	-1.22912
MGG_00100	hypothetical protein	0.90544	#N/A	1.35002
MGG_08497	hypothetical protein	-1.43895	-1.56037	-0.854122
MGG_06717	hypothetical protein	1.6143	#N/A	0.826703
MGG_00783	hypothetical protein	0.788056	#N/A	1.77755
MGG_18045	hypothetical protein	-1.05436	#N/A	-1.49353
MGG_05847	hypothetical protein	4.33468	5.18973	0.373244
MGG_14649	hypothetical protein	0.939845	#N/A	2.09741
MGG_15065	hypothetical protein	1.47787	0.69457	1.36573
MGG_05119	hypothetical protein	2.30034	#N/A	0.946011
MGG_01859	hypothetical protein	-1.07864	-0.804861	-2.37367
MGG_08779	hypothetical protein	2.61228	#N/A	1.02365
MGG_09720	hypothetical protein	1.7524	2.18276	1.72486
MGG_17851	hypothetical protein	-1.9367	#N/A	-1.56484
MGG_08753	hypothetical protein	1.4267	2.16678	2.13013
MGG_11104	hypothetical protein	1.84464	#N/A	1.74026
MGG_07498	hypothetical protein	1.86937	#N/A	1.7353
MGG_01547	hypothetical protein	2.46749	#N/A	1.33651
MGG_09252	hypothetical protein	2.41565	#N/A	1.41368
MGG_15384	hypothetical protein	3.01163	#N/A	1.15019
MGG_16092	hypothetical protein	3.56186	#N/A	1.04781
MGG_11495	hypothetical protein	1.502	#N/A	2.87159
MGG_08653	hypothetical protein	2.11712	#N/A	2.11172
MGG_00380	hypothetical protein	3.28969	#N/A	1.37411
MGG_03771	hypothetical protein	2.73209	3.75542	1.66501
MGG_15207	hypothetical protein	-1.44934	-1.63374	-3.14953
MGG_01018	hypothetical protein	2.20871	#N/A	2.29479
MGG_10469	hypothetical protein	-1.91492	-1.22158	-2.68551
MGG_08685	hypothetical protein	1.99613	#N/A	2.69658
MGG_16609	hypothetical protein	6.80867	#N/A	0.802599
MGG_18047	hypothetical protein	2.11512	#N/A	2.59596
MGG_17687	hypothetical protein	-2.47688	#N/A	-2.2334
MGG_03043	hypothetical protein	2.1366	1.63812	2.69649
MGG_02420	hypothetical protein	2.54028	1.60924	2.26822
MGG_12501	hypothetical protein	1.95229	2.92641	3.03713
MGG_09069	hypothetical protein	2.46431	#N/A	2.72903
MGG_17040	hypothetical protein	-2.65879	#N/A	-2.57111
MGG_02382	hypothetical protein	5.33172	3.56249	1.37219
MGG_16922	hypothetical protein	3.73601	#N/A	2.07132
MGG_09021	hypothetical protein	3.54253	#N/A	2.37647
MGG_10468	hypothetical protein	3.33019	4.27772	2.69575
MGG_10331	hypothetical protein	-1.97319	#N/A	-4.60014
MGG_15058	hypothetical protein	4.15433	#N/A	2.37257
MGG_17375	hypothetical protein	4.14988	3.76385	2.4903
MGG_02335	hypothetical protein	3.90646	6.46653	2.78922
MGG_15580	hypothetical protein	6.20026	2.70035	1.95968
MGG_16688	hypothetical protein	6.04793	#N/A	2.11143
MGG_05831	hypothetical protein	5.21904	#N/A	2.48934
MGG_00732	hypothetical protein	3.69928	2.50469	3.64673
MGG_08940	hypothetical protein	5.03407	#N/A	2.876
MGG_17661	hypothetical protein	3.62	7.22598	4.49049
MGG_08957	hypothetical protein	4.51262	#N/A	4.18255
MGG_16811	hypothetical protein	9.02229	7.339	2.78843
MGG_02139	hypothetical protein	3.41318	7.04507	9.1443
MGG_02557	hypothetical protein	-5.4469	-6.2097	-6.29704
MGG_08539	hypothetical protein	6.58773	5.33253	7.45812
MGG_09341	integral membrane protein	2.22471	3.44342	1.82826
MGG_02875	kelch-domain-containing protein	0.900629	#N/A	0.654323
MGG_05889	lactose permease	-1.60244	#N/A	1.46555
MGG_00085	lactose permease	-1.48483	-1.14183	-0.367463
MGG_01204	MADS-box MEF2 type transcription factor	1.10139	#N/A	0.540614
MGG_02534	mitochondrial GTPase 1	-0.61102	#N/A	0.375494
MGG_09068	NADPH-dependent 1-acyldihydroxyacetone phosphate reductase	3.57087	2.442	5.91818
MGG_02115	oxidoreductase	5.04876	3.07961	-1.26108
MGG_12478	P450 monooxygenase	5.33921	3.46692	0.380947
MGG_08064	pantetheine-phosphate adenylyltransferase	-0.567398	-0.801077	1.43786
MGG_09299	peroxisome biosynthesis protein	0.823231	#N/A	-0.564903
MGG_10011	polyketide synthase	3.07159	3.82993	0.982269
MGG_14945	polyketide synthase	2.99039	#N/A	1.59524
MGG_05720	pre-mRNA-splicing factor CLF1	0.811206	#N/A	-2.92039
MGG_06794	puromycin resistance protein pur8	1.34116	#N/A	-1.52919
MGG_02349	pyrroline-5-carboxylate reductase	2.09786	3.45978	-1.60391
MGG_10913	retinol dehydrogenase 12	7.77575	5.55393	2.13073
MGG_09195	rRNA 2'-O-methyltransferase fibrillarin	-0.998288	-1.12989	0.269445
MGG_00792	squalene-hopene cyclase	2.24551	1.75186	-1.14445
MGG_00528	sterol esterase 2	0.992987	#N/A	1.19117
MGG_03637	TATA-binding protein associated factor Taf2	0.958566	#N/A	0.0158227
MGG_03665	tRNA wybutosine-synthesizing protein 3	-1.32368	-0.886297	-2.64264
MGG_03086	U2 snRNP component IST3	0.713411	#N/A	0.613745
MGG_00476	xaa-Pro aminopeptidase 1	-0.733373	-0.659519	0.910222
