# Supplementary material for: Transcriptome Analysis and SNP Identification Reveal That Heterologous Overexpression of Two Uncharacterized Genes Enhances the Tolerance of Magnaporthe oryzae to Manganese Toxicity
Source: Microbiol Spectr. 2022 May 31;10(3):e02605-21. doi: 10.1128/spectrum.02605-21 (PMC9241697; doi:10.1128/spectrum.02605-21)
Supplement: SUPPLEMENTAL FILE 9 — Supplemental material. Download spectrum.02605-21-s009.xlsx, XLSX file, 0.01 MB [file spectrum.02605-21-s009.xlsx]

## Sheet: Sheet1
Table S8. The expressions of enzyme and metabolite related genes
Gene name	13347ox	16609ox	YN2046	YN125	Description
MGG_10061	-3.85128	-1.48272	-4.47868	-1.32646	Catalase-1 [Source:UniProtKB/TrEMBL;Acc:G4N931]
MGG_06442	0	-3.36104	0	0	Catalase-3 [Source:UniProtKB/TrEMBL;Acc:G4N797]
MGG_09834	0	-1.95565	0	-1.24385	Catalase-peroxidase 2 [Source:UniProtKB/Swiss-Prot;Acc:A4QUT2]
MGG_04337	-1.71505	0	0	0	Catalase-peroxidase 1 [Source:UniProtKB/Swiss-Prot;Acc:A4R5S9]
MGG_04732	-3.98729	-1.46071	0	0	Acidic mammalian chitinase [Source:UniProtKB/TrEMBL;Acc:G4MQW5]
MGG_01868	0	-3.76786	0	0	Chitin deacetylase [Source:UniProtKB/TrEMBL;Acc:G4MWM7]
MGG_08774	1.87329	2.33847	3.34196	0.887413	Chitin deacetylase [Source:UniProtKB/TrEMBL;Acc:G4NFM6]
MGG_05023	0	-2.9717	0	0.961652	Chitin deacetylase 1 [Source:UniProtKB/TrEMBL;Acc:G4N3U9]
MGG_09551	1.38001	1.2602	0	0	Chitin synthase 3 [Source:UniProtKB/TrEMBL;Acc:G4N1B2]
MGG_13013	0	-1.76252	0	-1.00996	Chitin synthase 8 [Source:UniProtKB/TrEMBL;Acc:G4N0X4]
MGG_06064	0	-3.47103	0	0	Chitin synthase D [Source:UniProtKB/TrEMBL;Acc:G4N553]
MGG_03122	0	-1.59266	0	0	Chitin synthase export chaperone [Source:UniProtKB/TrEMBL;Acc:G4N5Y4]
MGG_04534	1.33094	2.27965	0	0	Chitinase [Source:UniProtKB/TrEMBL;Acc:G4MSS4]
MGG_04073	0	2.10015	0	0	Class III chitinase [Source:UniProtKB/TrEMBL;Acc:G4NGN8]
MGG_10333	2.07467	-2.14616	0	0	Class III chitinase [Source:UniProtKB/TrEMBL;Acc:G4NJS4]
MGG_13014	0	-2.56672	0	-0.831611	Class V chitin synthase [Source:UniProtKB/TrEMBL;Acc:G4N0X3]
MGG_00086	0	-3.70435	1.18173	0	Endochitinase [Source:UniProtKB/TrEMBL;Acc:G4NEJ1]
MGG_07927	-1.39672	-3.59427	0	0	Endochitinase 1 [Source:UniProtKB/TrEMBL;Acc:G4N2G0]
MGG_05828	-5.85029	0	-3.76339	-3.13962	Chitin deacetylase 1 [Source:UniProtKB/TrEMBL;Acc:G4N3M4]
MGG_07628	0	-1.60342	0	0	Acetolactate synthase [Source:UniProtKB/TrEMBL;Acc:G4N2Y7]
MGG_03945	0	1.92679	0	0	Acetolactate synthase [Source:UniProtKB/TrEMBL;Acc:G4NH43]
MGG_01202	0	2.69824	0	0.768806	D-lactate dehydrogenase [Source:UniProtKB/TrEMBL;Acc:G4MWZ3]
MGG_12601	-1.73272	0	0	0	D-lactate dehydrogenase [Source:UniProtKB/TrEMBL;Acc:G4NJ51]
MGG_07697	0	1.26644	2.58394	3.43048	Superoxide dismutase [Source:UniProtKB/TrEMBL;Acc:G4N3F2]
MGG_00491	0	1.26475	0	0	Superoxide dismutase [Source:UniProtKB/TrEMBL;Acc:G4NBS9]
MGG_00212	-1.07734	1.59089	0	0	Superoxide dismutase [Source:UniProtKB/TrEMBL;Acc:G4NDM9]
MGG_05281	0	-1.31196	0	0	Superoxide dismutase copper chaperone Lys7, variant [Source:UniProtKB/TrEMBL;Acc:G4N5P3]
MGG_12749	-1.01889	-2.70356	0	0	Glutathione reductase [Source:UniProtKB/TrEMBL;Acc:G4N9X2]
MGG_06747	-4.46184	-4.11219	0	0	Glutathione S-transferase [Source:UniProtKB/TrEMBL;Acc:G4MLL6]
MGG_02244	0	-2.06244	0	0	Glutathione S-transferase Gst3 [Source:UniProtKB/TrEMBL;Acc:G4MPQ3]
MGG_01410	0	-1.04334	0	0	Glutathione S-transferase Gst3 [Source:UniProtKB/TrEMBL;Acc:G4MZI9]
MGG_05677	0	1.56595	0	0	Glutathione S-transferase I [Source:UniProtKB/TrEMBL;Acc:G4MP15]
MGG_05367	2.0993	1.07949	0	0	Glutathione transferase omega-1 [Source:UniProtKB/TrEMBL;Acc:G4MKW5]
MGG_12300	0	1.64295	0	0	Hydroxyacylglutathione hydrolase [Source:UniProtKB/TrEMBL;Acc:G4MYT4]
MGG_09659	5.54715	4.97897	5.96232	0	S-(Hydroxymethyl)glutathione dehydrogenase [Source:UniProtKB/TrEMBL;Acc:G4NKZ2]
MGG_02886	0	1.39406	0	0	S-(Hydroxymethyl)glutathione dehydrogenase [Source:UniProtKB/TrEMBL;Acc:G5EI60]
MGG_05317	0	-1.76346	-0.960476	-1.91749	S-formylglutathione hydrolase [Source:UniProtKB/TrEMBL;Acc:G4N037]
MGG_06329	-1.19631	0	0	0	S-(Hydroxymethyl)glutathione dehydrogenase [Source:UniProtKB/TrEMBL;Acc:G4N834]
MGG_03860	0	1.95609	0	0	Alpha,alpha-trehalose-phosphate synthase 1 [Source:UniProtKB/TrEMBL;Acc:G4NHF4]
MGG_09471	0	1.30992	0	0	Neutral trehalase [Source:UniProtKB/Swiss-Prot;Acc:O42622]
MGG_03441	0	1.24453	0	0	Trehalose-phosphatase [Source:UniProtKB/TrEMBL;Acc:G4N8C1]
MGG_01261	-1.14753	0	0	0	Trehalase [Source:UniProtKB/TrEMBL;Acc:G4MY35]
MGG_07157	1.56827	1.78096	0	0	MFS sugar transporter [Source:UniProtKB/TrEMBL;Acc:G4MTJ0]
MGG_09333	-1.26531	2.58665	1.51427	3.76121	Nucleoside-diphosphate-sugar epimerase [Source:UniProtKB/TrEMBL;Acc:G4NI69]
MGG_11246	0	-1.17458	0	0	Nucleotide-sugar transporter [Source:UniProtKB/TrEMBL;Acc:G4MY36]
MGG_05363	0	-3.16198	0	0	Sugar transporter [Source:UniProtKB/TrEMBL;Acc:G4MKV9]
MGG_10309	0	-1.62548	0	0	Sugar transporter [Source:UniProtKB/TrEMBL;Acc:G5EHW3]
MGG_10916	-2.56616	-1.40865	-0.855202	0	Sugar transporter STL1 [Source:UniProtKB/TrEMBL;Acc:G4NBJ2]
MGG_04780	0	1.67463	0	0	Sugar transporter STL1; Sugar transporter STL1, variant [Source:UniProtKB/TrEMBL;Acc:G4MQS9]
MGG_08446	-2.83723	0	-2.43672	-4.18943	Sugar transporter [Source:UniProtKB/TrEMBL;Acc:G4NA76]
MGG_09680	-2.5991	0	0	0	Sugar transporter STL1 [Source:UniProtKB/TrEMBL;Acc:G4NAX1]
MGG_10111	-3.74938	0	-2.95933	-1.88502	Glucose and ribitol dehydrogenase [Source:UniProtKB/TrEMBL;Acc:G4N8T4]
MGG_06596	1.44162	1.74004	0	0	Glucose dehydrogenase short protein [Source:UniProtKB/TrEMBL;Acc:G4N691]
MGG_07580	-1.272	1.39556	0	0	Glucose oxidase [Source:UniProtKB/TrEMBL;Acc:G4N2I1]
MGG_08950	-1.50861	0	0	0	High-affinity glucose transporter [Source:UniProtKB/TrEMBL;Acc:G4MW29]
MGG_13651	-2.86559	0	-1.21923	-0.833844	High-affinity glucose transporter [Source:UniProtKB/TrEMBL;Acc:G4NAG0]
MGG_00040	-2.35093	0	0	0	High-affinity glucose transporter ght2 [Source:UniProtKB/TrEMBL;Acc:G4NEU8]
MGG_09926	0	1.65806	0	0	Glucose-6-phosphate 1-dehydrogenase [Source:UniProtKB/TrEMBL;Acc:G4MR82]
MGG_12822	0	1.55395	0	-0.733742	Glucose-6-phosphate isomerase [Source:UniProtKB/TrEMBL;Acc:G4N6Y6]
MGG_02503	0	1.65696	0	0	Glucose-regulated protein [Source:UniProtKB/TrEMBL;Acc:G4MKA5]
MGG_11876	0	1.31949	0	0	High affinity glucose transporter [Source:UniProtKB/TrEMBL;Acc:G4ML48]
MGG_05946	0	1.66418	0	0	High-affinity glucose transporter [Source:UniProtKB/TrEMBL;Acc:G4N4A6]
MGG_06203	0	-4.3892	0	-1.59239	High-affinity glucose transporter RGT2 [Source:UniProtKB/TrEMBL;Acc:G4N0E9]
MGG_00846	0	-2.54342	0	0	L-fucose permease Glucose/galactose transporter [Source:UniProtKB/TrEMBL;Acc:G4NE14]
MGG_03341	0	-2.0255	0	0	Plastidic glucose transporter 4 [Source:UniProtKB/TrEMBL;Acc:G4N947]
MGG_08012	0	1.64688	0	0	UDP-glucose 4-epimerase [Source:UniProtKB/TrEMBL;Acc:G4MX57]
MGG_01631	0	-1.1719	0	0	UTP-glucose-1-phosphate uridylyltransferase [Source:UniProtKB/TrEMBL;Acc:G4MUC5]
MGG_02368	-2.17805	-4.34457	-0.734593	-1.86434	Galactose oxidase [Source:UniProtKB/TrEMBL;Acc:G4MQZ0]
MGG_05889	0	1.46555	0	-1.60244	Lactose permease [Source:UniProtKB/TrEMBL;Acc:G4N3Y6]
MGG_09728	-2.40674	-6.29642	0	0	Lactose permease [Source:UniProtKB/TrEMBL;Acc:G4NAG6]
MGG_02783	0	1.86309	0	0	Lactose permease [Source:UniProtKB/TrEMBL;Acc:G4NJ01]
MGG_00075	0	1.35886	0	0	L-galactose dehydrogenase [Source:UniProtKB/TrEMBL;Acc:G4NEQ8]
MGG_15388	-3.26076	0	-1.59417	-2.57722	Lactose permease [Source:UniProtKB/TrEMBL;Acc:G4NL61]
