# Supplementary material for: Transcriptome Analysis and SNP Identification Reveal That Heterologous Overexpression of Two Uncharacterized Genes Enhances the Tolerance of Magnaporthe oryzae to Manganese Toxicity
Source: Microbiol Spectr. 2022 May 31;10(3):e02605-21. doi: 10.1128/spectrum.02605-21 (PMC9241697; doi:10.1128/spectrum.02605-21)
Supplement: SUPPLEMENTAL FILE 10 — Supplemental material. Download spectrum.02605-21-s010.xlsx, XLSX file, 0.01 MB [file spectrum.02605-21-s010.xlsx]

## Sheet: Sheet1
Table S1. The primer sequence used for SNP analyses
Locus_tag	5'-3'
MGG_05483	F:AAGTTCTGCCCTTGATGGAC
	R:TAAAGCAACCTCTACTAACG
MGG_11467	F:TTGTCAGGCGGGGCTTTGCT
	R:TGGCAGTTGACAGAATTCTA
MGG_13347	F:TGGAGCCCACCGGATGTTAT
	R:TGCGACCAGCGGGATCGATG
MGG_16609	F:GCCAAGGTAGGTAATTTGTT
	R:CAATAGATATCCACCTATCT
MGG_07812	F:CTGATATAATGCGATAGCTG
	R:TCTGAATCCTAGGAGGGCTC
MGG_09416	F:TGAGGGGTTAATTCAGGCTA
	R:GAGCGGAAGTGATGTCTTTT
